# Supplementary material for: 4,4-Difluoro-1,3,5,7-tetra­methyl-4-bora-3a,4a-diaza-s-indacene
Source: Acta Crystallogr Sect E Struct Rep Online. 2008 Aug 6;64(Pt 9):o1672. doi: 10.1107/S1600536808024057 (PMC2960520; doi:10.1107/S1600536808024057)
Supplement: Supplementary file 1 [file e-64-o1672-sup1.cif]

##############################################################################
###                                                                        ###
###        Electronic paper (Acta Crystallographica Section E)             ###
###                                                                        ###
##############################################################################
#                                                                            #
# This CIF contains the data in a paper accepted for publication in Acta     #
# Crystallographica Section E. It conforms to the requirements of Notes      #
# for Authors for Section E, and has been peer reviewed under the auspices   #
# of the IUCr Commission on Journals.                                        #
#                                                                            #
# Full details of the Crystallographic Information File format               #
# are given in the paper "The Crystallographic Information File (CIF):       #
# a New Standard Archive File for Crystallography" by S. R. Hall, F. H.      #
# Allen and I. D. Brown [Acta Cryst. (1991), A47, 655-685].                  #
#                                                                            #
# The current version of the core CIF dictionary is obtainable from          #
# ftp://ftp.iucr.org/pub/cif_core.dic. The current version number is 2.4.    #
#                                                                            #
# Software is freely available for graphical display of the structure(s) in  #
# this CIF.  For information consult the CIF home page http://www.iucr.org/  #
# cif/home.html                                                              #
#                                                                            #
# This file may be used for bona fide research purposes within the           #
# scientific community so long as proper attribution is given to the journal # 
# article from which it was obtained.                                        #
#                                                                            #
##############################################################################
                                             
data_I
_audit_creation_method     SHELXL-97
_chemical_name_systematic
;
4,4-Difluoro-1,3,5,7-tetramethyl-4-bora-3a,4a-diaza-s-indacene
;
_chemical_name_common     ?
_chemical_formula_moiety     'C13 H15 B1 F2 N2'
_chemical_formula_sum     'C13 H15 B1 F2 N2'
_chemical_formula_iupac     'C13 H15 B1 F2 N2'
_chemical_formula_weight     248.08
_chemical_melting_point     ?
_symmetry_cell_setting     monoclinic
_symmetry_space_group_name_H-M     'P 21/c'
_symmetry_space_group_name_Hall     '-P 2ybc'
loop_
    _symmetry_equiv_pos_as_xyz
    'x, y, z'
    '-x, y+1/2, -z+1/2'
    '-x, -y, -z'
    'x, -y-1/2, z-1/2'
_cell_length_a     7.6909(8)
_cell_length_b     14.3392(15)
_cell_length_c     11.8334(10)
_cell_angle_alpha     90.00
_cell_angle_beta     111.108(5)
_cell_angle_gamma     90.00
_cell_volume     1217.4(2)
_cell_formula_units_Z     4
_cell_measurement_reflns_used     2682
_cell_measurement_theta_min     2.8390
_cell_measurement_theta_max     27.8964
_cell_measurement_temperature     293(2)
_exptl_crystal_description     block
_exptl_crystal_colour     red
_exptl_crystal_size_max     0.30
_exptl_crystal_size_mid     0.20
_exptl_crystal_size_min     0.20
_exptl_crystal_density_diffrn     1.353
_exptl_crystal_density_meas     ?
_exptl_crystal_density_method     'not measured'
_exptl_crystal_F_000     520
_exptl_absorpt_coefficient_mu     0.101
_exptl_absorpt_correction_type     'empirical'
_exptl_absorpt_process_details     '(CrystalClear; Rigaku, 2005)'
_exptl_absorpt_correction_T_min     0.9614
_exptl_absorpt_correction_T_max     0.9741
_exptl_special_details
;
;
_diffrn_ambient_temperature     293(2)
_diffrn_radiation_type     MoK\a
_diffrn_radiation_wavelength     0.71073
_diffrn_radiation_source     'fine-focus sealed tube'
_diffrn_radiation_monochromator     graphite
_diffrn_measurement_device_type     'Rigaku Mercury2'
_diffrn_measurement_method     '\f and \w'
_diffrn_detector_area_resol_mean     13.6612
_diffrn_reflns_number     6540
_diffrn_reflns_av_R_equivalents     0.0190
_diffrn_reflns_av_sigmaI/netI     0.0222
_diffrn_reflns_theta_min     2.33
_diffrn_reflns_theta_max     26.00
_diffrn_reflns_theta_full     26.00
_diffrn_measured_fraction_theta_max     0.999
_diffrn_measured_fraction_theta_full     0.999
_diffrn_reflns_limit_h_min     -8
_diffrn_reflns_limit_h_max     9
_diffrn_reflns_limit_k_min     -17
_diffrn_reflns_limit_k_max     16
_diffrn_reflns_limit_l_min     -14
_diffrn_reflns_limit_l_max     12
_diffrn_standards_number     ?
_diffrn_standards_interval_count     ?
_diffrn_standards_interval_time     ?
_diffrn_standards_decay_%     ?
_refine_special_details
;
Refinement of <i>F</i>^2^ against ALL reflections. The weighted <i>R</i>-factor
<i>wR</i> and goodness of fit <i>S</i> are based on <i>F</i>^2^, conventional
<i>R</i>-factors <i>R</i> are based on <i>F</i>, with <i>F</i> set to zero for
negative <i>F</i>^2^. The threshold expression of <i>F</i>^2^ >
\s(<i>F</i>^2^) is used only for calculating <i>R</i>-factors(gt) <i>etc</i>.
and is not relevant to the choice of reflections for refinement.
<i>R</i>-factors based on <i>F</i>^2^ are statistically about twice as large
as those based on <i>F</i>, and <i>R</i>- factors based on ALL data will be
even larger.
;
_reflns_number_total     2396
_reflns_number_gt     1963
_reflns_threshold_expression     I>2\s(I)
_refine_ls_structure_factor_coef     Fsqd
_refine_ls_matrix_type     full
_refine_ls_R_factor_all     0.0494
_refine_ls_R_factor_gt     0.0402
_refine_ls_wR_factor_gt     0.1176
_refine_ls_wR_factor_ref     0.1259
_refine_ls_goodness_of_fit_ref     1.061
_refine_ls_restrained_S_all     1.061
_refine_ls_number_reflns     2396
_refine_ls_number_parameters     167
_refine_ls_number_restraints     0
_refine_ls_hydrogen_treatment     constr
_refine_ls_weighting_scheme     calc
_refine_ls_weighting_details
         'calc w=1/[\s^2^(Fo^2^)+(0.0669P)^2^+0.3386P] where P=(Fo^2^+2Fc^2^)/3'
_atom_sites_solution_hydrogens     geom
_atom_sites_solution_primary     direct
_atom_sites_solution_secondary     difmap
_refine_ls_shift/su_max     0.007
_refine_ls_shift/su_mean     0.000
_refine_diff_density_max     0.270
_refine_diff_density_min     -0.236
_refine_ls_extinction_method     none
_refine_ls_extinction_coef     ?
loop_
    _atom_type_symbol
    _atom_type_description
    _atom_type_scat_dispersion_real
    _atom_type_scat_dispersion_imag
    _atom_type_scat_source
    'C' 'C' 0.0033 0.0016
                         'International Tables Vol C Tables 4.2.6.8 and 6.1.1.4'
    'H' 'H' 0.0000 0.0000
                         'International Tables Vol C Tables 4.2.6.8 and 6.1.1.4'
    'B' 'B' 0.0013 0.0007
                         'International Tables Vol C Tables 4.2.6.8 and 6.1.1.4'
    'F' 'F' 0.0171 0.0103
                         'International Tables Vol C Tables 4.2.6.8 and 6.1.1.4'
    'N' 'N' 0.0061 0.0033
                         'International Tables Vol C Tables 4.2.6.8 and 6.1.1.4'
_computing_data_collection     'CrystalClear (Rigaku, 2005)'
_computing_cell_refinement     'CrystalClear (Rigaku, 2005)'
_computing_data_reduction     'CrystalClear (Rigaku, 2005)'
_computing_structure_solution     'SHELXS97 (Sheldrick, 2008)'
_computing_structure_refinement     'SHELXL97 (Sheldrick, 2008)'
_computing_molecular_graphics     'SHELXTL (Sheldrick, 2008)'
_computing_publication_material     'SHELXL97 (Sheldrick, 2008)'
loop_
    _atom_site_type_symbol
    _atom_site_label
    _atom_site_fract_x
    _atom_site_fract_y
    _atom_site_fract_z
    _atom_site_U_iso_or_equiv
    _atom_site_adp_type
    _atom_site_calc_flag
    _atom_site_refinement_flags
    _atom_site_occupancy
    _atom_site_disorder_assembly
    _atom_site_disorder_group
    F F1 0.90473(14) -0.13462(7) 0.77523(9) 0.0416(3) Uani d . 1 . .
    F F2 0.59217(14) -0.11875(7) 0.68465(9) 0.0429(3) Uani d . 1 . .
    N N1 0.77362(17) 0.01985(9) 0.76358(11) 0.0296(3) Uani d . 1 . .
    N N2 0.72797(18) -0.10054(9) 0.90212(12) 0.0302(3) Uani d . 1 . .
    C C1 0.7917(2) 0.06479(12) 0.66762(15) 0.0333(4) Uani d . 1 . .
    C C2 0.8203(2) 0.15979(12) 0.69475(16) 0.0368(4) Uani d . 1 . .
    H H2A 0.8371 0.2054 0.6438 0.044 Uiso calc R 1 . .
    C C3 0.8194(2) 0.17455(11) 0.80964(15) 0.0331(4) Uani d . 1 . .
    C C4 0.7899(2) 0.08638(11) 0.85312(14) 0.0296(4) Uani d . 1 . .
    C C5 0.7747(2) 0.06086(11) 0.96176(14) 0.0292(4) Uani d . 1 . .
    H H5A 0.7865 0.1065 1.0199 0.035 Uiso calc R 1 . .
    C C6 0.7427(2) -0.03013(11) 0.98692(14) 0.0296(4) Uani d . 1 . .
    C C7 0.7146(2) -0.06999(12) 1.08848(15) 0.0331(4) Uani d . 1 . .
    C C8 0.6836(2) -0.16395(12) 1.06306(16) 0.0377(4) Uani d . 1 . .
    H H8A 0.6607 -0.2083 1.1133 0.045 Uiso calc R 1 . .
    C C9 0.6926(2) -0.18101(11) 0.94874(15) 0.0343(4) Uani d . 1 . .
    C C10 0.7815(3) 0.01588(13) 0.55463(16) 0.0419(4) Uani d . 1 . .
    H H10A 0.8497 -0.0416 0.5749 0.063 Uiso calc R 1 . .
    H H10B 0.8346 0.0547 0.5093 0.063 Uiso calc R 1 . .
    H H10C 0.6536 0.0030 0.5067 0.063 Uiso calc R 1 . .
    C C11 0.8416(3) 0.26491(12) 0.87641(17) 0.0411(4) Uani d . 1 . .
    H H11A 0.9168 0.3066 0.8498 0.062 Uiso calc R 1 . .
    H H11B 0.9011 0.2539 0.9618 0.062 Uiso calc R 1 . .
    H H11C 0.7213 0.2923 0.8606 0.062 Uiso calc R 1 . .
    C C12 0.7199(2) -0.01832(13) 1.19915(16) 0.0388(4) Uani d . 1 . .
    H H12A 0.6385 -0.0482 1.2334 0.058 Uiso calc R 1 . .
    H H12B 0.6797 0.0448 1.1779 0.058 Uiso calc R 1 . .
    H H12C 0.8449 -0.0183 1.2574 0.058 Uiso calc R 1 . .
    C C13 0.6716(3) -0.27203(12) 0.88435(17) 0.0426(4) Uani d . 1 . .
    H H13A 0.7826 -0.2851 0.8680 0.064 Uiso calc R 1 . .
    H H13B 0.5669 -0.2690 0.8094 0.064 Uiso calc R 1 . .
    H H13C 0.6516 -0.3206 0.9342 0.064 Uiso calc R 1 . .
    B B1 0.7490(2) -0.08597(13) 0.77801(16) 0.0310(4) Uani d . 1 . .
loop_
    _atom_site_aniso_label
    _atom_site_aniso_U_11
    _atom_site_aniso_U_22
    _atom_site_aniso_U_33
    _atom_site_aniso_U_12
    _atom_site_aniso_U_13
    _atom_site_aniso_U_23
    F1 0.0484(6) 0.0363(6) 0.0467(6) 0.0106(4) 0.0251(5) -0.0002(4)
    F2 0.0463(6) 0.0438(6) 0.0326(6) -0.0101(4) 0.0070(5) -0.0031(4)
    N1 0.0304(7) 0.0317(7) 0.0272(7) 0.0027(5) 0.0109(6) 0.0002(5)
    N2 0.0303(7) 0.0297(7) 0.0298(7) 0.0031(5) 0.0099(6) 0.0009(5)
    C1 0.0331(8) 0.0369(9) 0.0312(9) 0.0055(7) 0.0132(7) 0.0039(7)
    C2 0.0432(9) 0.0346(9) 0.0366(9) 0.0045(7) 0.0192(8) 0.0060(7)
    C3 0.0321(8) 0.0319(8) 0.0371(9) 0.0031(6) 0.0145(7) 0.0018(7)
    C4 0.0271(8) 0.0311(8) 0.0299(8) 0.0035(6) 0.0093(6) -0.0009(6)
    C5 0.0257(7) 0.0311(8) 0.0301(8) 0.0031(6) 0.0094(6) -0.0023(6)
    C6 0.0270(7) 0.0337(8) 0.0278(8) 0.0046(6) 0.0095(6) -0.0005(6)
    C7 0.0296(8) 0.0383(9) 0.0312(9) 0.0046(7) 0.0108(7) 0.0036(7)
    C8 0.0418(9) 0.0367(9) 0.0364(9) 0.0023(7) 0.0163(8) 0.0081(7)
    C9 0.0343(9) 0.0325(9) 0.0346(9) 0.0023(6) 0.0104(7) 0.0030(7)
    C10 0.0510(11) 0.0448(10) 0.0336(9) 0.0035(8) 0.0197(8) -0.0003(7)
    C11 0.0495(10) 0.0319(9) 0.0447(10) -0.0003(8) 0.0204(9) -0.0010(7)
    C12 0.0411(9) 0.0460(10) 0.0318(9) 0.0039(8) 0.0163(8) 0.0005(7)
    C13 0.0511(11) 0.0327(9) 0.0421(10) -0.0013(8) 0.0146(8) 0.0008(7)
    B1 0.0326(9) 0.0312(9) 0.0287(9) 0.0011(7) 0.0105(7) -0.0004(7)
_geom_special_details
;
All e.s.d.'s (except the e.s.d. in the dihedral angle between two l.s. planes)
are estimated using the full covariance matrix. The cell e.s.d.'s are taken
into account individually in the estimation of e.s.d.'s in distances, angles
and torsion angles; correlations between e.s.d.'s in cell parameters are only
used when they are defined by crystal symmetry. An approximate (isotropic)
treatment of cell e.s.d.'s is used for estimating e.s.d.'s involving l.s.
planes.
;
loop_
    _geom_bond_atom_site_label_1
    _geom_bond_atom_site_label_2
    _geom_bond_site_symmetry_2
    _geom_bond_distance
    _geom_bond_publ_flag
    F1 B1 . 1.397(2) ?
    F2 B1 . 1.392(2) ?
    N1 C1 . 1.356(2) ?
    N1 C4 . 1.3974(19) ?
    N1 B1 . 1.546(2) ?
    N2 C9 . 1.348(2) ?
    N2 C6 . 1.399(2) ?
    N2 B1 . 1.548(2) ?
    C1 C2 . 1.399(2) ?
    C1 C10 . 1.487(2) ?
    C2 C3 . 1.378(2) ?
    C2 H2A . 0.9300 ?
    C3 C4 . 1.414(2) ?
    C3 C11 . 1.495(2) ?
    C4 C5 . 1.382(2) ?
    C5 C6 . 1.380(2) ?
    C5 H5A . 0.9300 ?
    C6 C7 . 1.416(2) ?
    C7 C8 . 1.382(2) ?
    C7 C12 . 1.492(2) ?
    C8 C9 . 1.401(2) ?
    C8 H8A . 0.9300 ?
    C9 C13 . 1.490(2) ?
    C10 H10A . 0.9600 ?
    C10 H10B . 0.9600 ?
    C10 H10C . 0.9600 ?
    C11 H11A . 0.9600 ?
    C11 H11B . 0.9600 ?
    C11 H11C . 0.9600 ?
    C12 H12A . 0.9600 ?
    C12 H12B . 0.9600 ?
    C12 H12C . 0.9600 ?
    C13 H13A . 0.9600 ?
    C13 H13B . 0.9600 ?
    C13 H13C . 0.9600 ?
loop_
    _geom_angle_atom_site_label_1
    _geom_angle_atom_site_label_2
    _geom_angle_atom_site_label_3
    _geom_angle_site_symmetry_1
    _geom_angle_site_symmetry_3
    _geom_angle
    _geom_angle_publ_flag
    C1 N1 C4 . . 107.60(14) ?
    C1 N1 B1 . . 127.78(14) ?
    C4 N1 B1 . . 124.57(13) ?
    C9 N2 C6 . . 107.47(13) ?
    C9 N2 B1 . . 127.51(13) ?
    C6 N2 B1 . . 125.02(13) ?
    N1 C1 C2 . . 109.00(14) ?
    N1 C1 C10 . . 122.75(15) ?
    C2 C1 C10 . . 128.25(15) ?
    C3 C2 C1 . . 108.66(14) ?
    C3 C2 H2A . . 125.7 ?
    C1 C2 H2A . . 125.7 ?
    C2 C3 C4 . . 106.26(14) ?
    C2 C3 C11 . . 127.90(15) ?
    C4 C3 C11 . . 125.84(15) ?
    C5 C4 N1 . . 120.68(14) ?
    C5 C4 C3 . . 130.84(15) ?
    N1 C4 C3 . . 108.48(14) ?
    C6 C5 C4 . . 122.19(14) ?
    C6 C5 H5A . . 118.9 ?
    C4 C5 H5A . . 118.9 ?
    C5 C6 N2 . . 120.14(14) ?
    C5 C6 C7 . . 131.18(15) ?
    N2 C6 C7 . . 108.66(14) ?
    C8 C7 C6 . . 106.01(14) ?
    C8 C7 C12 . . 128.52(15) ?
    C6 C7 C12 . . 125.47(16) ?
    C7 C8 C9 . . 108.40(15) ?
    C7 C8 H8A . . 125.8 ?
    C9 C8 H8A . . 125.8 ?
    N2 C9 C8 . . 109.46(14) ?
    N2 C9 C13 . . 122.76(15) ?
    C8 C9 C13 . . 127.78(15) ?
    C1 C10 H10A . . 109.5 ?
    C1 C10 H10B . . 109.5 ?
    H10A C10 H10B . . 109.5 ?
    C1 C10 H10C . . 109.5 ?
    H10A C10 H10C . . 109.5 ?
    H10B C10 H10C . . 109.5 ?
    C3 C11 H11A . . 109.5 ?
    C3 C11 H11B . . 109.5 ?
    H11A C11 H11B . . 109.5 ?
    C3 C11 H11C . . 109.5 ?
    H11A C11 H11C . . 109.5 ?
    H11B C11 H11C . . 109.5 ?
    C7 C12 H12A . . 109.5 ?
    C7 C12 H12B . . 109.5 ?
    H12A C12 H12B . . 109.5 ?
    C7 C12 H12C . . 109.5 ?
    H12A C12 H12C . . 109.5 ?
    H12B C12 H12C . . 109.5 ?
    C9 C13 H13A . . 109.5 ?
    C9 C13 H13B . . 109.5 ?
    H13A C13 H13B . . 109.5 ?
    C9 C13 H13C . . 109.5 ?
    H13A C13 H13C . . 109.5 ?
    H13B C13 H13C . . 109.5 ?
    F2 B1 F1 . . 108.55(14) ?
    F2 B1 N1 . . 110.45(13) ?
    F1 B1 N1 . . 110.32(13) ?
    F2 B1 N2 . . 110.53(13) ?
    F1 B1 N2 . . 109.77(13) ?
    N1 B1 N2 . . 107.21(13) ?
data_global
_journal_date_recd_electronic     2008-06-12
_journal_date_accepted     2008-07-29
_journal_name_full     'Acta Crystallographica, Section E'
_journal_year     2008
_journal_volume     64
_journal_issue      9
_journal_page_first     o1672
_journal_page_last     o1672
_journal_paper_category     QO
_journal_coeditor_code     AT2574
_publ_contact_author_name     'Hai-Jun Xu'
_publ_contact_author_address
;
Ordered Matter Science Research Center
College of Chemistry and Chemical Engineering
Southeast University
Nanjing 210096
People's Republic of China
;
_publ_contact_author_email     xuhj@seu.edu.cn
_publ_contact_author_fax     '86-25-52090626'
_publ_contact_author_phone     '86-25-52090626'
_publ_section_title
;
4,4-Difluoro-1,3,5,7-tetramethyl-4-bora-3a,4a-diaza-<i>s</i>-indacene
;
loop_
    _publ_author_name
    _publ_author_footnote
    _publ_author_address
    'Xu, Hai-Jun' .
;
Ordered Matter Science Research Center
College of Chemistry and Chemical Engineering
Southeast University
Nanjing 210096
People's Republic of China
;
