# Supplementary material for: 4,4-Difluoro-1,3,5,7-tetra­methyl-4-bora-3a,4a-diaza-s-indacene
Source: Acta Crystallogr Sect E Struct Rep Online. 2008 Aug 6;64(Pt 9):o1672. doi: 10.1107/S1600536808024057 (PMC2960520; doi:10.1107/S1600536808024057)
Supplement: Supplementary file 2 [file e-64-o1672-Isup2.hkl]

# 
# h,k,l, Fc-squared, Fo-squared, sigma(Fo-squared) and status flag 
# 
data_I
_shelx_title ' 1                      R = 0.05  P21/c' 
_shelx_refln_list_code          4 
_shelx_F_calc_maximum      216.59 
_exptl_crystal_F_000       519.90 
_reflns_d_resolution_high  0.8107 
 
loop_ 
 _symmetry_equiv_pos_as_xyz 
 'x, y, z' 
 '-x, y+1/2, -z+1/2' 
 '-x, -y, -z' 
 'x, -y-1/2, z-1/2' 
 
_cell_length_a     7.6909 
_cell_length_b    14.3392 
_cell_length_c    11.8334 
_cell_angle_alpha  90.000 
_cell_angle_beta  111.108 
_cell_angle_gamma  90.000 
 
_shelx_F_squared_multiplier     1.000 
 
loop_ 
 _refln_index_h 
 _refln_index_k 
 _refln_index_l 
 _refln_F_squared_calc 
 _refln_F_squared_meas 
 _refln_F_squared_sigma 
 _refln_observed_status 
   1   0   0      189.06      135.71      2.75 o 
   2   0   0    46912.89    47213.24    884.64 o 
   3   0   0      296.33      311.52      5.60 o 
   4   0   0      866.16     1107.23     10.33 o 
   5   0   0       41.73       51.28      2.78 o 
   6   0   0      262.99      293.89      7.29 o 
   7   0   0        2.93        1.13      1.21 o 
   8   0   0       26.15       21.47      2.84 o 
   1   1   0     1167.50     1162.80      6.83 o 
   2   1   0    10014.52     9363.15    142.70 o 
   3   1   0      372.04      387.12      4.11 o 
   4   1   0     3469.31     3564.67     18.74 o 
   5   1   0      107.50      105.71      2.75 o 
   6   1   0      474.47      495.25      6.88 o 
   7   1   0       86.69       86.58      3.06 o 
   8   1   0        9.84        7.45      1.45 o 
   0   2   0     4090.17     3939.66     33.17 o 
   1   2   0        0.49       -0.32      0.22 o 
   2   2   0     5494.91     5381.60     28.47 o 
   3   2   0      127.31      129.16      2.08 o 
   4   2   0     3173.72     3188.52     18.82 o 
   5   2   0      213.89      201.87      3.83 o 
   6   2   0      947.12      966.40     11.05 o 
   7   2   0       56.47       53.90      2.56 o 
   8   2   0      121.76      116.01      3.89 o 
   1   3   0      437.40      447.27      3.97 o 
   2   3   0       77.98       92.91      1.58 o 
   3   3   0      743.94      667.39      5.65 o 
   4   3   0      486.07      495.09      5.13 o 
   5   3   0       88.27       91.11      2.96 o 
   6   3   0      708.36      676.48     11.15 o 
   7   3   0      174.02      165.12      6.12 o 
   8   3   0      426.49      406.85      7.30 o 
   0   4   0      210.02      255.18      3.61 o 
   1   4   0        7.23        4.94      0.57 o 
   2   4   0     1092.53     1042.79      8.30 o 
   3   4   0        9.05        6.99      0.67 o 
   4   4   0      387.90      412.05      4.70 o 
   5   4   0        3.17        4.08      0.83 o 
   6   4   0       76.82       72.66      2.61 o 
   7   4   0        8.46       12.96      1.53 o 
   8   4   0       24.34       24.10      2.60 o 
   1   5   0     1053.65     1055.69      9.68 o 
   2   5   0      394.61      415.28      4.64 o 
   3   5   0      316.74      338.36      4.49 o 
   4   5   0       63.62       76.98      1.99 o 
   5   5   0        4.21        2.47      0.86 o 
   6   5   0      102.53      109.69      3.28 o 
   7   5   0       18.81       17.95      1.75 o 
   8   5   0      146.83      137.19      6.26 o 
   0   6   0       11.04       10.27      0.89 o 
   1   6   0       75.52       72.14      3.29 o 
   2   6   0        0.16        1.49      0.47 o 
   3   6   0        2.47        1.12      0.50 o 
   4   6   0      100.63      113.48      3.28 o 
   5   6   0       36.30       36.21      2.85 o 
   6   6   0       84.53       83.15      3.38 o 
   7   6   0        0.00       -2.03      2.47 o 
   8   6   0       21.73       20.89      3.02 o 
   1   7   0      554.39      612.72      5.65 o 
   2   7   0       53.76       66.73      2.53 o 
   3   7   0       34.32       35.26      1.82 o 
   4   7   0      474.06      495.40      7.44 o 
   5   7   0       95.88       77.77      3.70 o 
   6   7   0      164.65      167.70      4.83 o 
   7   7   0       29.02       29.53      2.55 o 
   8   7   0        6.98        4.27      3.01 o 
   0   8   0       73.32       55.97      2.23 o 
   1   8   0        0.06       -0.12      0.36 o 
   2   8   0      708.97      738.80      9.53 o 
   3   8   0        0.44        1.10      0.67 o 
   4   8   0      281.63      318.59      6.33 o 
   5   8   0        4.80        5.25      1.14 o 
   6   8   0      118.85      114.47      4.06 o 
   7   8   0        6.34        5.61      1.53 o 
   1   9   0        5.21        2.11      0.53 o 
   2   9   0       66.97       57.37      2.93 o 
   3   9   0      354.47      338.01      5.95 o 
   4   9   0        0.09        0.68      0.75 o 
   5   9   0        2.53        3.20      1.06 o 
   6   9   0       12.48       14.97      1.91 o 
   7   9   0        6.27        5.59      1.55 o 
   0  10   0        3.55        6.47      1.91 o 
   1  10   0      156.36      166.09      3.71 o 
   2  10   0       17.03        9.90      1.29 o 
   3  10   0       62.58       61.70      2.62 o 
   4  10   0      125.60      114.86      3.74 o 
   5  10   0        0.97        0.35      0.90 o 
   6  10   0       45.62       43.09      2.89 o 
   7  10   0        8.71        8.19      1.91 o 
   1  11   0      276.82      273.28      6.82 o 
   2  11   0       28.79       24.51      4.43 o 
   3  11   0        6.53        5.04      1.44 o 
   4  11   0      178.55      167.48      4.66 o 
   5  11   0        7.84        8.45      1.48 o 
   6  11   0       21.46       19.52      2.19 o 
   0  12   0      201.43      173.59      7.89 o 
   1  12   0       10.98       11.86      1.81 o 
   2  12   0      576.66      549.51     10.76 o 
   3  12   0       40.70       42.26      3.15 o 
   4  12   0       97.97       97.37      4.69 o 
   5  12   0        7.99        8.20      2.06 o 
   6  12   0       77.16       78.90      4.71 o 
   1  13   0        0.29       -0.70      0.66 o 
   2  13   0      262.48      284.09      7.81 o 
   3  13   0      201.84      209.25      6.82 o 
   4  13   0      111.91      124.68      5.47 o 
   5  13   0       55.27       57.95      4.08 o 
   6  13   0       50.20       53.45      4.25 o 
   0  14   0        7.84       13.38      3.09 o 
   1  14   0       37.24       36.80      3.77 o 
   2  14   0        3.69        7.63      2.47 o 
   3  14   0       10.33       13.23      2.25 o 
   4  14   0        0.26        1.02      1.54 o 
   5  14   0        0.62       -0.27      1.37 o 
   1  15   0        2.09        1.71      1.54 o 
   2  15   0        2.94        3.48      1.76 o 
   3  15   0        8.08       10.40      2.23 o 
   4  15   0       34.61       30.23      5.27 o 
   0  16   0        3.89        5.44      2.60 o 
   1  16   0        0.20       -0.03      1.07 o 
   2  16   0       58.05       64.85      4.32 o 
   3  16   0        0.10        1.18      2.03 o 
   1  17   0        9.27       12.85      2.47 o 
   2  17   0       13.56       14.69      2.66 o 
  -9   1   1       23.30       24.92      3.36 o 
  -8   1   1       44.97       48.83      3.10 o 
  -7   1   1        6.59        7.01      1.22 o 
  -6   1   1      121.00      123.88      3.16 o 
  -5   1   1        7.99        7.48      0.77 o 
  -4   1   1       44.40       37.38      1.06 o 
  -3   1   1      213.09      189.24      2.28 o 
  -2   1   1      291.63      323.35      2.82 o 
  -1   1   1     7850.03     7585.20     50.78 o 
   0   1   1     4786.94     4622.18     32.45 o 
   1   1   1     8934.50     8506.54     57.05 o 
   2   1   1     9251.26     9010.22     52.07 o 
   3   1   1      794.86      739.13      8.00 o 
   4   1   1     3749.09     3550.35     23.87 o 
   5   1   1     1000.97      955.75      9.78 o 
   6   1   1      691.62      664.01      8.45 o 
   7   1   1      155.53      160.30      4.29 o 
   8   1   1      127.97      127.27      4.16 o 
  -9   2   1        1.05        0.93      1.48 o 
  -8   2   1        7.02        6.86      1.87 o 
  -7   2   1       37.04       31.68      2.03 o 
  -6   2   1       44.45       42.61      2.00 o 
  -5   2   1      526.42      508.53      6.14 o 
  -4   2   1     2823.03     2973.54     16.03 o 
  -3   2   1     2862.44     2919.95     15.24 o 
  -2   2   1     4183.56     4415.05     23.57 o 
  -1   2   1     3979.11     3946.16     20.90 o 
   0   2   1        0.66        0.87      0.34 o 
   1   2   1     1151.32     1162.39      9.37 o 
   2   2   1     1481.42     1481.86     10.59 o 
   3   2   1        0.14        0.78      0.67 o 
   4   2   1      138.10      147.18      3.07 o 
   5   2   1      204.97      199.24      4.57 o 
   6   2   1     1433.65     1411.26     13.53 o 
   7   2   1      100.54       87.64      3.19 o 
   8   2   1      213.52      188.48      5.07 o 
  -8   3   1        2.28        2.62      1.24 o 
  -7   3   1        1.56        2.15      0.87 o 
  -6   3   1        0.67        5.98      3.82 o 
  -5   3   1      189.86      216.92      3.48 o 
  -4   3   1        3.45        7.36      0.57 o 
  -3   3   1     1389.20     1499.66      9.91 o 
  -2   3   1       18.94       19.49      0.71 o 
  -1   3   1     1292.32     1347.64      9.14 o 
   0   3   1      191.49      181.78      2.09 o 
   1   3   1      914.67      890.11      6.52 o 
   2   3   1      500.37      509.31      5.85 o 
   3   3   1      380.77      356.40      4.49 o 
   4   3   1       12.93       14.53      1.17 o 
   5   3   1        1.40        3.20      0.92 o 
   6   3   1      266.86      257.51      7.77 o 
   7   3   1        4.97        4.76      1.11 o 
   8   3   1      225.18      219.94      5.48 o 
  -8   4   1       53.37       49.04      3.20 o 
  -7   4   1      152.86      156.65      4.02 o 
  -6   4   1      118.53      127.24      2.90 o 
  -5   4   1       71.87       82.36      2.27 o 
  -4   4   1      132.96      157.68      2.69 o 
  -3   4   1      207.87      213.00      2.83 o 
  -2   4   1      199.34      227.27      2.55 o 
  -1   4   1      137.07      147.94      2.14 o 
   0   4   1      103.73       87.56      2.64 o 
   1   4   1      108.15      110.81      2.06 o 
   2   4   1       54.59       63.83      2.19 o 
   3   4   1       50.70       58.93      2.10 o 
   4   4   1       32.45       35.34      2.73 o 
   5   4   1       62.05       72.19      2.44 o 
   6   4   1        2.31        0.90      0.76 o 
   7   4   1        0.01       -0.68      0.74 o 
   8   4   1       33.54       32.35      2.82 o 
  -8   5   1       13.72       13.66      2.02 o 
  -7   5   1      130.57      133.32      3.72 o 
  -6   5   1       40.17       41.25      1.81 o 
  -5   5   1      148.98      162.61      3.11 o 
  -4   5   1      321.02      331.37      4.13 o 
  -3   5   1        0.26        0.25      0.36 o 
  -2   5   1     1655.72     1727.59     13.39 o 
  -1   5   1     3094.72     3219.44     21.06 o 
   0   5   1      738.32      747.81      7.30 o 
   1   5   1      574.31      499.92      4.69 o 
   2   5   1       21.46        9.00      1.34 o 
   3   5   1      382.36      402.52      5.96 o 
   4   5   1        8.08       17.33      1.56 o 
   5   5   1       45.27       45.46      2.75 o 
   6   5   1        1.13       -0.68      0.94 o 
   7   5   1       12.48       15.45      3.18 o 
   8   5   1        0.01        0.24      1.19 o 
  -8   6   1       27.05       22.99      2.43 o 
  -7   6   1       16.35       20.89      2.14 o 
  -6   6   1      281.80      296.60      5.52 o 
  -5   6   1       19.06       19.70      1.30 o 
  -4   6   1       49.70       31.95      1.34 o 
  -3   6   1        2.48        5.76      0.76 o 
  -2   6   1      376.93      407.63      4.75 o 
  -1   6   1      162.50      167.87      2.22 o 
   0   6   1     6240.64     6362.70     37.84 o 
   1   6   1      364.63      413.10      4.36 o 
   2   6   1       90.10      100.96      2.59 o 
   3   6   1       13.72       19.16      1.48 o 
   4   6   1        8.03        7.00      1.15 o 
   5   6   1        0.69        0.25      1.37 o 
   6   6   1      132.34      132.28      4.35 o 
   7   6   1        0.32       -0.24      0.94 o 
   8   6   1       11.15       14.83      3.62 o 
  -8   7   1        1.14        2.92      1.63 o 
  -7   7   1        1.56        2.18      1.11 o 
  -6   7   1       23.82       23.28      1.75 o 
  -5   7   1      234.50      213.25      4.29 o 
  -4   7   1       72.04       71.82      2.32 o 
  -3   7   1      877.81      886.75      8.57 o 
  -2   7   1      401.41      435.66      5.17 o 
  -1   7   1      426.19      415.76      6.88 o 
   0   7   1       77.52       61.69      1.90 o 
   1   7   1      137.52      167.40      2.66 o 
   2   7   1       19.18       12.92      1.14 o 
   3   7   1      449.39      390.14      6.15 o 
   4   7   1      196.72      194.54      5.72 o 
   5   7   1        0.06        0.92      0.85 o 
   6   7   1       83.73       86.14      3.59 o 
   7   7   1        4.29        4.84      1.46 o 
  -8   8   1       14.07       15.07      2.70 o 
  -7   8   1       41.41       42.90      2.89 o 
  -6   8   1        0.08        1.00      0.92 o 
  -5   8   1       77.53       71.89      2.59 o 
  -4   8   1      233.55      245.17      4.47 o 
  -3   8   1      207.66      192.47      3.64 o 
  -2   8   1     1042.88     1047.38      9.44 o 
  -1   8   1      252.54      263.40      3.41 o 
   0   8   1      885.09      887.65      6.77 o 
   1   8   1      384.40      386.59      4.48 o 
   2   8   1      248.24      253.36      5.97 o 
   3   8   1        4.31        1.77      0.76 o 
   4   8   1      109.25      118.45      3.67 o 
   5   8   1       33.61       32.48      2.32 o 
   6   8   1       30.23       25.55      2.33 o 
   7   8   1        4.27        3.48      1.60 o 
  -7   9   1      105.17      103.02      5.76 o 
  -6   9   1       44.45       46.07      2.75 o 
  -5   9   1      194.81      184.01      4.82 o 
  -4   9   1      103.97       99.73      3.27 o 
  -3   9   1        4.77        4.25      1.02 o 
  -2   9   1       33.31       27.14      1.48 o 
  -1   9   1        8.00        5.43      0.79 o 
   0   9   1      808.88      787.82      8.77 o 
   1   9   1      211.95      178.84      3.00 o 
   2   9   1      877.22      805.39      9.42 o 
   3   9   1      275.93      246.72      7.26 o 
   4   9   1       36.85       41.56      2.32 o 
   5   9   1       78.40       78.56      3.32 o 
   6   9   1        0.03        1.54      1.03 o 
   7   9   1       62.06       66.26      3.70 o 
  -7  10   1       26.76       26.69      3.29 o 
  -6  10   1       27.19       26.75      2.37 o 
  -5  10   1        1.85        1.23      0.92 o 
  -4  10   1        1.87        1.63      0.86 o 
  -3  10   1       65.96       68.14      2.37 o 
  -2  10   1      170.88      163.82      6.36 o 
  -1  10   1       83.92       84.57      3.26 o 
   0  10   1      471.55      479.38      6.70 o 
   1  10   1       67.50       82.31      4.33 o 
   2  10   1      729.44      719.42     11.80 o 
   3  10   1      360.07      369.80      6.51 o 
   4  10   1      718.13      734.27     10.33 o 
   5  10   1      187.45      195.14      5.33 o 
   6  10   1       76.89       76.82      3.74 o 
   7  10   1       33.35       31.42      2.92 o 
  -7  11   1       66.22       78.08      4.92 o 
  -6  11   1       77.81       74.53      3.50 o 
  -5  11   1       14.84       14.38      1.80 o 
  -4  11   1       84.33       81.06      3.23 o 
  -3  11   1      197.00      183.36      4.56 o 
  -2  11   1      195.35      189.46      5.66 o 
  -1  11   1      113.74      110.53      5.90 o 
   0  11   1      351.46      360.60      7.93 o 
   1  11   1      313.07      303.15      7.29 o 
   2  11   1       86.35       94.09      9.04 o 
   3  11   1      477.38      497.38     10.23 o 
   4  11   1       28.29       28.75      2.86 o 
   5  11   1        6.30        4.32      2.16 o 
   6  11   1       18.04       15.34      2.91 o 
  -6  12   1        0.90        1.35      1.60 o 
  -5  12   1       44.32       44.65      2.87 o 
  -4  12   1       16.05       14.70      2.22 o 
  -3  12   1      482.56      495.32     15.58 o 
  -2  12   1       50.21       36.17      2.84 o 
  -1  12   1      536.92      527.61     10.27 o 
   0  12   1        0.73        1.17      0.90 o 
   1  12   1        0.13        0.75      0.89 o 
   2  12   1       72.68       83.52      4.09 o 
   3  12   1        8.81        7.99      1.80 o 
   4  12   1      102.26       96.85      5.27 o 
   5  12   1       37.40       33.89      4.53 o 
   6  12   1        0.27        0.77      1.53 o 
  -6  13   1        6.09        3.72      2.60 o 
  -5  13   1       15.06       17.89      2.67 o 
  -4  13   1       35.31       33.35      3.13 o 
  -3  13   1       52.19       48.54      3.41 o 
  -2  13   1      247.42      243.07      7.12 o 
  -1  13   1       21.11       28.25      3.77 o 
   0  13   1       29.07       22.16      2.46 o 
   1  13   1        0.12        0.28      0.81 o 
   2  13   1       29.13       29.31      7.62 o 
   3  13   1       68.25       66.46      3.95 o 
   4  13   1       30.84       31.11      3.38 o 
   5  13   1        0.12       -1.48      1.25 o 
  -5  14   1       33.68       29.38      3.29 o 
  -4  14   1       26.04       33.65      3.31 o 
  -3  14   1       26.45       18.51      2.77 o 
  -2  14   1        9.08        6.40      1.65 o 
  -1  14   1       94.24       81.63      4.75 o 
   0  14   1      307.76      274.96      7.80 o 
   1  14   1      101.00      102.28      4.80 o 
   2  14   1       16.55       14.31      2.31 o 
   3  14   1       25.78       26.24      3.01 o 
   4  14   1        0.40       -0.46      1.19 o 
   5  14   1        0.00        0.54      1.46 o 
  -4  15   1        0.31        1.85      1.42 o 
  -3  15   1       22.10       22.38      2.93 o 
  -2  15   1       31.70       28.46      3.09 o 
  -1  15   1        8.52        6.29      1.65 o 
   0  15   1        5.65        2.82      1.33 o 
   1  15   1        2.93        5.74      1.64 o 
   2  15   1        8.19        7.21      2.52 o 
   3  15   1      112.67      133.17     13.84 o 
   4  15   1       59.41       56.52      4.43 o 
  -3  16   1        0.00       -0.51      1.26 o 
  -2  16   1       26.20       29.83      4.97 o 
  -1  16   1        8.08       16.90      2.58 o 
   0  16   1       10.77        7.92      1.99 o 
   1  16   1       14.62       10.31      2.15 o 
   2  16   1       16.37       15.93      2.68 o 
   3  16   1        0.08        1.47      1.40 o 
  -2  17   1        4.77        4.43      1.80 o 
  -1  17   1       13.50       17.38      2.86 o 
   0  17   1       12.58       16.73      3.82 o 
   1  17   1       13.13       12.30      2.51 o 
   2  17   1       15.91       16.81      2.89 o 
  -9   0   2       22.91       21.80      4.36 o 
  -8   0   2       13.24       13.67      3.33 o 
  -7   0   2       40.69       42.15      3.08 o 
  -6   0   2       77.93       73.69      5.83 o 
  -5   0   2      384.05      459.19      6.14 o 
  -4   0   2     1075.51     1042.66     12.19 o 
  -2   0   2      150.68      161.04      3.85 o 
  -1   0   2        0.48       -0.66      0.44 o 
   0   0   2     2273.62     2268.90     27.98 o 
   1   0   2     2838.35     2672.72     33.91 o 
   2   0   2     2560.25     2521.14     23.54 o 
   3   0   2     2224.65     2620.97     25.74 o 
   4   0   2      115.33      136.71      4.36 o 
   5   0   2      215.15      232.65      6.37 o 
   6   0   2       57.41       61.98      3.71 o 
   7   0   2       14.33       10.83      2.38 o 
   8   0   2       25.18       26.29      3.38 o 
  -9   1   2       29.74       23.03      3.20 o 
  -8   1   2        6.04        2.68      2.23 o 
  -7   1   2      374.34      366.06      8.52 o 
  -6   1   2        0.08        0.20      0.56 o 
  -5   1   2        5.62        6.93      0.65 o 
  -4   1   2       64.15       63.81      1.74 o 
  -3   1   2     3622.43     3437.37     45.45 o 
  -2   1   2        6.67        7.70      0.51 o 
  -1   1   2     1173.60     1129.58      7.47 o 
   0   1   2       79.60       80.10      2.38 o 
   1   1   2      546.75      599.22      5.80 o 
   2   1   2      240.73      216.68      3.54 o 
   3   1   2      291.76      292.76      4.77 o 
   4   1   2       85.61       80.23      2.35 o 
   5   1   2      425.14      469.32      6.59 o 
   6   1   2        4.43        6.60      1.19 o 
   7   1   2      113.63      104.69      3.62 o 
   8   1   2       11.45       10.72      1.73 o 
  -9   2   2        0.26       -0.50      1.50 o 
  -8   2   2        1.65        2.06      1.44 o 
  -7   2   2       56.05       53.22      2.30 o 
  -6   2   2       18.06       15.43      1.16 o 
  -5   2   2      259.73      203.05      3.16 o 
  -4   2   2       23.17       23.99      1.00 o 
  -3   2   2      356.70      313.86      3.20 o 
  -2   2   2       10.71        6.11      0.84 o 
  -1   2   2     1842.83     1655.27     19.52 o 
   0   2   2        8.41       10.07      0.59 o 
   1   2   2     4015.25     3833.72     26.92 o 
   2   2   2        5.77        5.20      0.72 o 
   3   2   2      299.22      275.71      4.70 o 
   4   2   2        8.37        5.55      0.98 o 
   5   2   2        4.24        6.41      0.99 o 
   6   2   2       39.55       39.25      2.22 o 
   7   2   2       31.20       28.61      2.41 o 
   8   2   2       27.13       22.74      2.56 o 
  -9   3   2       19.94       22.64      3.21 o 
  -8   3   2        3.05        3.55      1.59 o 
  -7   3   2       14.45       13.49      1.71 o 
  -6   3   2        5.12        3.89      0.73 o 
  -5   3   2       10.02        3.42      0.73 o 
  -4   3   2        7.98       10.17      0.88 o 
  -3   3   2        2.24        0.67      0.31 o 
  -2   3   2       17.92       17.66      0.66 o 
  -1   3   2     2957.12     2835.52     17.75 o 
   0   3   2      133.83      138.12      2.26 o 
   1   3   2      339.69      413.61      3.88 o 
   2   3   2        2.71        1.89      0.53 o 
   3   3   2     1215.81     1247.92     12.21 o 
   4   3   2       14.20       12.82      1.39 o 
   5   3   2       23.04       21.34      2.92 o 
   6   3   2        1.03        0.13      0.82 o 
   7   3   2       28.37       28.54      2.52 o 
   8   3   2       24.94       22.77      2.58 o 
  -9   4   2        0.79       -0.68      1.31 o 
  -8   4   2       18.57       15.02      3.06 o 
  -7   4   2        4.61        7.96      1.46 o 
  -6   4   2       87.51       85.83      2.35 o 
  -5   4   2      100.08      121.70      2.55 o 
  -4   4   2      937.61      873.36      7.17 o 
  -3   4   2      107.67       94.71      2.23 o 
  -2   4   2       17.00       19.07      0.79 o 
  -1   4   2      407.82      416.21      4.07 o 
   0   4   2     1789.37     1811.19     12.30 o 
   1   4   2      135.21      180.04      4.35 o 
   2   4   2     1011.76     1014.08      7.96 o 
   3   4   2     1172.72     1112.64     11.41 o 
   4   4   2       43.02       45.63      2.93 o 
   5   4   2      300.05      274.32      5.82 o 
   6   4   2       74.92       80.47      5.16 o 
   7   4   2       41.87       41.21      2.95 o 
   8   4   2        0.84        1.85      1.30 o 
  -8   5   2        0.11       -0.88      0.94 o 
  -7   5   2       64.66       63.52      3.02 o 
  -6   5   2       10.90       10.59      1.07 o 
  -5   5   2        2.03        0.28      0.47 o 
  -4   5   2       91.57       93.75      2.05 o 
  -3   5   2       48.84       82.04      1.88 o 
  -2   5   2        0.33        0.38      0.35 o 
  -1   5   2      295.28      274.89      3.38 o 
   0   5   2       34.78       38.56      0.90 o 
   1   5   2      766.81      737.23      7.52 o 
   2   5   2      121.19      124.67      2.43 o 
   3   5   2      750.90      758.19      9.00 o 
   4   5   2        1.53        4.02      3.83 o 
   5   5   2      181.73      162.68      4.53 o 
   6   5   2        0.00       -1.30      1.23 o 
   7   5   2      176.68      169.12      5.25 o 
  -8   6   2        4.26        2.33      1.21 o 
  -7   6   2        0.01        1.28      0.80 o 
  -6   6   2        8.44        7.86      1.00 o 
  -5   6   2        7.10       10.27      0.99 o 
  -4   6   2       21.65       22.71      1.16 o 
  -3   6   2     1451.01     1406.28      9.78 o 
  -2   6   2        0.82        1.84      0.47 o 
  -1   6   2     3003.98     2999.20     19.69 o 
   0   6   2      136.16      152.51      2.00 o 
   1   6   2       74.17      107.88      2.08 o 
   2   6   2       58.52       56.09      1.54 o 
   3   6   2        3.85        3.37      0.85 o 
   4   6   2        1.78        1.67      0.82 o 
   5   6   2        6.24        9.39      1.43 o 
   6   6   2        0.86       -1.13      0.96 o 
   7   6   2        0.01       -0.01      1.01 o 
  -8   7   2        7.89        8.77      2.15 o 
  -7   7   2        3.21        3.21      1.41 o 
  -6   7   2        0.13       -0.36      0.63 o 
  -5   7   2      156.27      179.94      3.33 o 
  -4   7   2       56.88       53.75      1.98 o 
  -3   7   2      293.97      280.64      4.23 o 
  -2   7   2      135.04      138.75      3.22 o 
  -1   7   2     1602.92     1827.14     13.45 o 
   0   7   2        2.23        2.21      0.39 o 
   1   7   2     1114.89     1296.16     10.11 o 
   2   7   2       76.56       91.14      3.46 o 
   3   7   2      142.29      164.59      3.99 o 
   4   7   2      127.08      128.81      3.81 o 
   5   7   2      219.23      223.42      5.50 o 
   6   7   2        1.70        0.47      1.00 o 
   7   7   2        2.48        1.83      1.35 o 
  -8   8   2        0.22       -1.58      1.62 o 
  -7   8   2        0.61        2.70      1.14 o 
  -6   8   2       13.38       10.41      1.33 o 
  -5   8   2       38.88       43.18      2.08 o 
  -4   8   2      201.70      214.77      4.08 o 
  -3   8   2      220.77      270.17      4.58 o 
  -2   8   2      117.92      118.89      2.68 o 
  -1   8   2       48.50       64.74      3.08 o 
   0   8   2      980.41     1001.97      7.39 o 
   1   8   2        0.72        5.81      0.63 o 
   2   8   2       96.29       88.63      2.70 o 
   3   8   2       45.44       56.15      2.44 o 
   4   8   2       28.51       27.68      2.04 o 
   5   8   2      122.44      125.86      4.16 o 
   6   8   2      160.80      155.71      5.39 o 
   7   8   2       12.44       13.84      2.05 o 
  -7   9   2        6.12       11.31      2.79 o 
  -6   9   2       27.43       23.88      1.89 o 
  -5   9   2       31.09       22.53      1.71 o 
  -4   9   2      101.39       99.83      2.87 o 
  -3   9   2      212.29      191.84      5.42 o 
  -2   9   2       24.43       22.84      1.40 o 
  -1   9   2      211.25      197.04      3.52 o 
   0   9   2        0.00       -0.09      0.44 o 
   1   9   2        0.17        0.38      0.49 o 
   2   9   2        9.71        7.23      1.06 o 
   3   9   2      448.10      439.91      7.15 o 
   4   9   2       39.90       39.54      3.26 o 
   5   9   2       93.59       87.28      3.56 o 
   6   9   2       26.93       24.33      2.42 o 
   7   9   2       79.19       87.99      4.22 o 
  -7  10   2        0.65        0.30      1.38 o 
  -6  10   2       22.09       20.17      2.40 o 
  -5  10   2        1.21        1.64      0.88 o 
  -4  10   2       30.15       28.80      1.80 o 
  -3  10   2      349.66      397.56      5.84 o 
  -2  10   2       13.44       14.21      1.27 o 
  -1  10   2      378.58      388.78     11.39 o 
   0  10   2        3.39        5.45      1.80 o 
   1  10   2       21.94       14.24      2.88 o 
   2  10   2       50.06       46.84      2.89 o 
   3  10   2      100.86       93.02      4.92 o 
   4  10   2      119.65      112.39      4.91 o 
   5  10   2       24.65       26.18      2.58 o 
   6  10   2       20.86       14.71      2.09 o 
  -7  11   2       94.54       95.60      5.30 o 
  -6  11   2        0.20       -0.49      1.14 o 
  -5  11   2      220.34      221.70      4.92 o 
  -4  11   2       34.11       34.10      2.01 o 
  -3  11   2      151.13      131.28      3.91 o 
  -2  11   2      229.89      241.50      4.46 o 
  -1  11   2      104.41      100.14      3.35 o 
   0  11   2       27.53       31.41      1.90 o 
   1  11   2        1.14        2.01      1.00 o 
   2  11   2       35.37       34.15      2.81 o 
   3  11   2       28.85       30.19      2.80 o 
   4  11   2       33.13       28.63      2.98 o 
   5  11   2        0.17        0.42      1.18 o 
   6  11   2        6.57        5.46      3.63 o 
  -6  12   2       11.72       12.29      2.40 o 
  -5  12   2       46.44       46.92      2.84 o 
  -4  12   2      373.01      387.39      6.48 o 
  -3  12   2      126.01      103.11      3.91 o 
  -2  12   2      120.59      114.10      3.79 o 
  -1  12   2        1.39        4.13      1.25 o 
   0  12   2        7.43        8.71      1.66 o 
   1  12   2       72.37       72.23      4.85 o 
   2  12   2      107.31       99.19      4.52 o 
   3  12   2       78.58       67.69      6.69 o 
   4  12   2        0.12        1.48      1.27 o 
   5  12   2       49.10       48.13      3.97 o 
  -6  13   2       49.51       51.15      5.83 o 
  -5  13   2       13.33        5.80      2.52 o 
  -4  13   2       26.38       27.09      2.86 o 
  -3  13   2       41.15       33.67      2.98 o 
  -2  13   2       72.48       79.14      5.02 o 
  -1  13   2      451.55      442.24     16.10 o 
   0  13   2        3.20        1.52      1.04 o 
   1  13   2      105.11      111.43      8.23 o 
   2  13   2       13.91       13.86      2.23 o 
   3  13   2       36.41       40.45      3.48 o 
   4  13   2       14.72       13.03      2.99 o 
   5  13   2        9.42        7.68      4.26 o 
  -5  14   2       47.98       63.69      6.37 o 
  -4  14   2        4.10        1.86      1.49 o 
  -3  14   2       26.74       21.08      2.65 o 
  -2  14   2        3.35        2.74      1.32 o 
  -1  14   2      131.11      106.67      4.87 o 
   0  14   2       36.76       31.04      2.92 o 
   1  14   2       37.47       28.83      2.96 o 
   2  14   2       21.93       16.92      4.29 o 
   3  14   2      133.47      156.46      7.64 o 
   4  14   2        0.04        0.64      1.33 o 
  -4  15   2        1.57        1.40      1.35 o 
  -3  15   2       38.61       42.61      3.62 o 
  -2  15   2        9.12       10.49      2.09 o 
  -1  15   2        0.02        0.09      1.16 o 
   0  15   2        5.96        7.49      1.72 o 
   1  15   2        0.68        3.89      1.51 o 
   2  15   2        5.03        5.51      1.73 o 
   3  15   2        2.17        0.02      1.13 o 
   4  15   2       65.31       59.51      4.66 o 
  -4  16   2       22.46       21.89      3.06 o 
  -3  16   2        1.73        2.20      3.94 o 
  -2  16   2        4.80        3.95      1.62 o 
  -1  16   2       22.61       24.17      3.75 o 
   0  16   2        0.18        0.83      1.21 o 
   1  16   2       31.41       40.75      3.76 o 
   2  16   2       57.88       63.08      4.45 o 
   3  16   2       33.15       38.08      3.90 o 
  -2  17   2       50.90       63.18      5.98 o 
  -1  17   2       46.91       47.61      4.05 o 
   0  17   2       15.41       20.09      2.95 o 
   1  17   2       11.74       16.71      2.78 o 
  -9   1   3        9.09        5.94      2.06 o 
  -8   1   3        3.55        3.61      1.45 o 
  -7   1   3        5.85        3.38      1.28 o 
  -6   1   3        1.93        1.01      0.52 o 
  -5   1   3      293.73      302.21      5.18 o 
  -4   1   3       88.93       91.06      2.49 o 
  -3   1   3      655.04      660.99      5.23 o 
  -2   1   3        0.62       -0.10      0.28 o 
  -1   1   3      709.38      768.14      5.46 o 
   0   1   3       70.07       72.71      3.21 o 
   1   1   3      157.71      176.23      3.65 o 
   2   1   3      100.53       86.11      2.34 o 
   3   1   3      235.79      246.54      4.57 o 
   4   1   3        0.94        0.34      0.60 o 
   5   1   3       56.09       57.76      2.38 o 
   6   1   3       10.47        5.46      1.33 o 
   7   1   3        0.00        0.22      1.00 o 
  -9   2   3        7.57       10.04      3.58 o 
  -8   2   3       33.52       29.97      3.21 o 
  -7   2   3       10.99        9.33      1.82 o 
  -6   2   3       85.31       84.27      2.68 o 
  -5   2   3      159.35      157.58      2.62 o 
  -4   2   3      505.86      492.53     11.09 o 
  -3   2   3      555.50      541.23      4.43 o 
  -2   2   3     1281.01     1258.33      7.79 o 
  -1   2   3       31.48       36.70      0.89 o 
   0   2   3     1190.80     1220.23     12.21 o 
   1   2   3        0.00        0.22      0.71 o 
   2   2   3     1738.67     1757.60     15.01 o 
   3   2   3       37.14       46.15      1.99 o 
   4   2   3        0.16        1.42      0.68 o 
   5   2   3        0.96        1.55      0.85 o 
   6   2   3       71.84       74.53      3.35 o 
   7   2   3       33.42       35.52      2.85 o 
  -9   3   3        3.02        4.49      1.80 o 
  -8   3   3        7.06        6.16      1.77 o 
  -7   3   3       22.59       26.60      2.11 o 
  -6   3   3       30.19       25.38      1.62 o 
  -5   3   3      121.19      107.23      2.37 o 
  -4   3   3       47.75       38.86      1.34 o 
  -3   3   3        3.48        4.47      0.52 o 
  -2   3   3      899.81      855.31      6.53 o 
  -1   3   3     5326.17     5413.62     31.79 o 
   0   3   3     1198.09     1202.67     10.12 o 
   1   3   3      186.42      168.55      2.42 o 
   2   3   3       37.17       45.64      1.77 o 
   3   3   3      631.99      645.33      8.21 o 
   4   3   3       32.26       35.71      2.15 o 
   5   3   3       27.77       22.43      2.32 o 
   6   3   3       16.83       13.58      1.82 o 
   7   3   3       28.62       24.98      2.51 o 
  -9   4   3        0.93       -0.54      1.43 o 
  -8   4   3        1.55        2.12      1.37 o 
  -7   4   3       14.62       12.41      2.77 o 
  -6   4   3        0.02       -0.22      0.65 o 
  -5   4   3       73.62       78.35      2.00 o 
  -4   4   3       17.13        8.77      0.76 o 
  -3   4   3        4.78        5.35      0.53 o 
  -2   4   3       14.78        9.61      0.94 o 
  -1   4   3      116.09      104.40      1.88 o 
   0   4   3      148.20      163.71      2.45 o 
   1   4   3      412.74      475.53      5.49 o 
   2   4   3      389.42      399.48      4.35 o 
   3   4   3      545.13      527.00      7.35 o 
   4   4   3      141.59      135.09      4.78 o 
   5   4   3       35.57       35.78      2.43 o 
   6   4   3        0.06       -0.29      0.88 o 
   7   4   3       14.30        9.33      1.82 o 
  -8   5   3       16.56       16.62      2.56 o 
  -7   5   3       26.21       31.60      1.98 o 
  -6   5   3       12.39       12.22      1.12 o 
  -5   5   3      119.87      128.80      2.61 o 
  -4   5   3      214.55      255.32      3.71 o 
  -3   5   3      390.38      438.54      4.21 o 
  -2   5   3      180.72      234.23      2.52 o 
  -1   5   3       98.10       65.45      2.28 o 
   0   5   3        1.71        2.30      0.46 o 
   1   5   3      403.27      387.79      4.25 o 
   2   5   3       55.65       58.17      2.13 o 
   3   5   3       35.78       33.93      1.92 o 
   4   5   3        1.30        1.14      0.72 o 
   5   5   3      237.32      226.13      5.56 o 
   6   5   3       46.24       44.88      3.60 o 
   7   5   3        6.02        2.31      2.14 o 
  -8   6   3        3.41        5.59      2.65 o 
  -7   6   3        3.81        3.18      0.96 o 
  -6   6   3        0.05       -0.24      0.66 o 
  -5   6   3       12.36       12.63      1.54 o 
  -4   6   3      944.70      896.11      7.47 o 
  -3   6   3        3.23        8.25      0.67 o 
  -2   6   3        3.57        2.89      0.64 o 
  -1   6   3      141.95      114.53      2.30 o 
   0   6   3      396.81      369.76      4.41 o 
   1   6   3      154.12      156.65      2.62 o 
   2   6   3      485.11      480.82      7.52 o 
   3   6   3      231.95      197.25      6.12 o 
   4   6   3       10.15       11.32      1.45 o 
   5   6   3        1.34        1.32      0.91 o 
   6   6   3       60.58       63.94      5.96 o 
   7   6   3        0.27        0.95      1.07 o 
  -8   7   3       82.26       79.42      7.10 o 
  -7   7   3       54.56       57.26      3.09 o 
  -6   7   3       40.30       39.50      2.70 o 
  -5   7   3       14.33       15.27      1.42 o 
  -4   7   3        4.38        8.00      0.80 o 
  -3   7   3       88.46       61.37      1.91 o 
  -2   7   3       47.92       66.93      2.63 o 
  -1   7   3      297.63      341.59      4.45 o 
   0   7   3      239.84      234.38      3.58 o 
   1   7   3       55.77       43.44      1.47 o 
   2   7   3      432.94      428.13      5.87 o 
   3   7   3      202.01      193.88      5.59 o 
   4   7   3       46.88       44.24      2.41 o 
   5   7   3       14.07       15.46      1.87 o 
   6   7   3       22.10       21.44      2.36 o 
   7   7   3        1.53        1.12      2.87 o 
  -8   8   3       13.44       11.17      3.28 o 
  -7   8   3        0.05       -0.20      1.02 o 
  -6   8   3        3.92        3.51      1.15 o 
  -5   8   3       25.72       25.25      2.04 o 
  -4   8   3       28.20       26.95      1.57 o 
  -3   8   3      146.67      147.61      3.19 o 
  -2   8   3      200.65      196.92      3.50 o 
  -1   8   3      122.81      135.13      2.83 o 
   0   8   3       85.05       75.14      2.09 o 
   1   8   3        1.49        0.60      0.43 o 
   2   8   3       77.17       72.51      3.01 o 
   3   8   3      144.59      141.71      3.89 o 
   4   8   3       86.23       86.57      3.31 o 
   5   8   3       85.96       82.67      3.74 o 
   6   8   3        6.41        5.36      1.49 o 
  -8   9   3       29.13       23.22      4.80 o 
  -7   9   3       67.47       68.39      3.53 o 
  -6   9   3        8.17        9.27      2.31 o 
  -5   9   3       17.41       15.83      1.49 o 
  -4   9   3      193.58      192.80      3.98 o 
  -3   9   3      117.49      104.28      2.78 o 
  -2   9   3      343.75      354.56      5.12 o 
  -1   9   3       47.45       49.61      1.84 o 
   0   9   3       29.63       35.62      1.60 o 
   1   9   3      143.44      142.72      3.04 o 
   2   9   3      285.09      299.18      8.94 o 
   3   9   3       92.02       92.50      3.25 o 
   4   9   3      239.82      238.19      5.60 o 
   5   9   3        2.40        2.61      1.11 o 
   6   9   3       38.10       40.05      3.03 o 
  -7  10   3      111.01      116.32      4.60 o 
  -6  10   3      124.36      128.08      4.55 o 
  -5  10   3       48.22       47.96      2.28 o 
  -4  10   3      660.38      661.46      8.13 o 
  -3  10   3        4.07        5.45      0.91 o 
  -2  10   3       36.51       35.58      1.75 o 
  -1  10   3       95.48       94.95      2.63 o 
   0  10   3       11.63       11.01      1.11 o 
   1  10   3       17.34       15.81      1.30 o 
   2  10   3      652.49      635.66     11.52 o 
   3  10   3        9.98        7.85      1.72 o 
   4  10   3       42.35       40.20      3.34 o 
   5  10   3       56.56       57.87      4.04 o 
   6  10   3        0.96        1.86      1.75 o 
  -7  11   3        8.23        9.82      2.59 o 
  -6  11   3       16.40       15.45      2.08 o 
  -5  11   3      214.54      214.92      5.70 o 
  -4  11   3        1.32        1.75      0.75 o 
  -3  11   3      182.32      173.84      3.91 o 
  -2  11   3      420.60      414.41      6.06 o 
  -1  11   3      215.08      221.96      4.52 o 
   0  11   3      398.22      404.28      5.83 o 
   1  11   3      110.63      110.43      2.96 o 
   2  11   3      199.43      198.42      4.81 o 
   3  11   3        4.73        4.23      2.94 o 
   4  11   3      164.22      177.99      6.60 o 
   5  11   3       44.02       47.81      5.07 o 
  -6  12   3      150.17      160.63      6.67 o 
  -5  12   3      194.18      180.85      5.40 o 
  -4  12   3      531.24      522.64      7.60 o 
  -3  12   3      221.78      211.91      4.53 o 
  -2  12   3      859.51      804.58      9.25 o 
  -1  12   3      380.63      352.56      5.66 o 
   0  12   3      591.93      561.93     12.49 o 
   1  12   3      259.88      226.82      6.79 o 
   2  12   3       39.83       36.23      3.33 o 
   3  12   3       19.21       23.16      2.80 o 
   4  12   3       19.45       20.52      2.78 o 
   5  12   3       35.93       36.16      4.88 o 
  -6  13   3      294.35      320.58     19.08 o 
  -5  13   3       10.58       12.46      1.87 o 
  -4  13   3      147.54      161.13      5.32 o 
  -3  13   3        9.45       10.35      1.58 o 
  -2  13   3        4.95        3.67      1.13 o 
  -1  13   3       66.61       61.67      2.95 o 
   0  13   3        6.03        8.02      2.33 o 
   1  13   3      393.68      361.17      9.08 o 
   2  13   3       14.27       14.75      2.29 o 
   3  13   3      104.54       99.06      5.06 o 
   4  13   3       12.19       10.97      2.39 o 
   5  13   3        6.97        5.24      2.11 o 
  -5  14   3        2.00       -2.40      1.62 o 
  -4  14   3        0.09        0.85      0.96 o 
  -3  14   3        1.68        1.45      1.39 o 
  -2  14   3       22.12       21.35      2.25 o 
  -1  14   3        3.23        2.49      1.37 o 
   0  14   3       54.34       42.65      3.41 o 
   1  14   3       97.72       92.31      4.74 o 
   2  14   3        7.90        8.17      1.91 o 
   3  14   3      176.50      181.63     13.03 o 
   4  14   3        0.41        0.80      1.31 o 
  -5  15   3        1.31        1.27      2.20 o 
  -4  15   3       12.04       13.33      3.63 o 
  -3  15   3       26.24       29.96      3.17 o 
  -2  15   3        3.38        2.72      1.48 o 
  -1  15   3        0.71        0.95      1.26 o 
   0  15   3        4.10        4.73      2.30 o 
   1  15   3        2.93        6.15      1.80 o 
   2  15   3        4.66        3.46      1.53 o 
   3  15   3        3.97        0.13      1.53 o 
  -4  16   3       18.92       18.72      4.26 o 
  -3  16   3       57.45       63.83      4.40 o 
  -2  16   3        0.67       -0.17      1.25 o 
  -1  16   3        5.04        4.07      1.68 o 
   0  16   3       54.29       59.43      4.16 o 
   1  16   3       55.23       67.45      4.39 o 
   2  16   3       49.74       63.06      4.68 o 
  -2  17   3       17.26       21.93      3.15 o 
  -1  17   3        5.62        9.59      2.27 o 
   0  17   3       96.98      121.06      9.58 o 
  -9   0   4       25.61       27.49      4.85 o 
  -8   0   4      355.19      375.36     13.57 o 
  -7   0   4      139.10      135.23      7.45 o 
  -6   0   4      566.72      589.13     14.94 o 
  -5   0   4        1.75        2.17      0.67 o 
  -4   0   4        1.35        1.06      0.57 o 
  -3   0   4      118.99      106.01      2.47 o 
  -2   0   4     1907.93     2077.08     27.24 o 
  -1   0   4     1294.65     1311.42     12.59 o 
   0   0   4      125.74      132.19      4.12 o 
   1   0   4        4.49        7.06      1.42 o 
   2   0   4     1034.93      965.31     17.30 o 
   3   0   4       72.99       75.16      4.65 o 
   4   0   4      172.50      171.53      7.69 o 
   5   0   4       13.29       15.38      3.09 o 
   6   0   4      156.63      163.55      8.92 o 
   7   0   4        3.66        4.75      2.74 o 
  -9   1   4       10.49        8.90      2.16 o 
  -8   1   4        0.05       -0.66      1.09 o 
  -7   1   4       81.47       91.37      4.36 o 
  -6   1   4        0.17        1.23      0.70 o 
  -5   1   4      131.52      131.05      2.11 o 
  -4   1   4       49.33       54.34      1.27 o 
  -3   1   4       32.10       44.33      1.21 o 
  -2   1   4     1589.60     1683.15     12.90 o 
  -1   1   4     1031.25     1075.70      7.59 o 
   0   1   4       30.88       24.45      1.28 o 
   1   1   4      307.68      314.25      5.52 o 
   2   1   4      699.88      713.73     10.22 o 
   3   1   4      232.15      209.01      5.45 o 
   4   1   4       50.41       60.87      3.33 o 
   5   1   4       27.21       28.14      4.04 o 
   6   1   4        0.00        0.28      1.40 o 
   7   1   4        3.12        3.85      1.74 o 
  -9   2   4        6.18        6.73      2.08 o 
  -8   2   4       59.38       58.52      3.95 o 
  -7   2   4       17.10       17.63      2.30 o 
  -6   2   4       18.84       20.89      1.75 o 
  -5   2   4       78.93       62.70      1.94 o 
  -4   2   4       97.59       86.81      1.92 o 
  -3   2   4       16.39       13.87      0.66 o 
  -2   2   4     2114.57     2159.12     14.18 o 
  -1   2   4       17.23       16.70      0.81 o 
   0   2   4     2997.28     3103.22     27.85 o 
   1   2   4        1.98        0.84      0.59 o 
   2   2   4      548.13      581.08      9.04 o 
   3   2   4        7.68       11.86      1.65 o 
   4   2   4       40.42       57.03      2.58 o 
   5   2   4        0.16        0.18      0.80 o 
   6   2   4        3.51        2.22      1.13 o 
   7   2   4        0.38       -0.69      1.40 o 
  -9   3   4        3.08        2.94      1.67 o 
  -8   3   4      136.58      125.82      5.49 o 
  -7   3   4       68.74       71.64      3.08 o 
  -6   3   4      151.91      152.03      4.42 o 
  -5   3   4       80.73       68.60      2.09 o 
  -4   3   4      216.65      186.37      2.60 o 
  -3   3   4       37.45       32.40      1.01 o 
  -2   3   4      421.68      439.01      4.07 o 
  -1   3   4      627.07      588.07      4.53 o 
   0   3   4       16.22       30.55      1.96 o 
   1   3   4      324.82      330.05     12.25 o 
   2   3   4      154.68      194.43      4.90 o 
   3   3   4       43.08       49.60      2.26 o 
   4   3   4        3.86        3.64      1.35 o 
   5   3   4       43.26       40.44      2.57 o 
   6   3   4        2.47        2.11      1.15 o 
   7   3   4       10.82       14.71      2.11 o 
  -9   4   4        0.01        0.48      1.33 o 
  -8   4   4        0.74       -1.70      1.67 o 
  -7   4   4        1.70        2.07      0.90 o 
  -6   4   4      458.73      446.99      6.18 o 
  -5   4   4       93.31       93.90      2.39 o 
  -4   4   4     4005.08     4042.58     25.90 o 
  -3   4   4        8.28        9.17      0.68 o 
  -2   4   4      103.76      179.48      2.58 o 
  -1   4   4      390.53      347.92      3.26 o 
   0   4   4        2.14        8.87      1.12 o 
   1   4   4       99.55      105.79      2.49 o 
   2   4   4     1155.50     1176.31      9.64 o 
   3   4   4       56.80       54.92      2.39 o 
   4   4   4        2.89        3.79      1.13 o 
   5   4   4       63.24       62.32      3.05 o 
   6   4   4        0.94        1.69      1.04 o 
   7   4   4        5.11        1.73      2.24 o 
  -9   5   4        4.60        6.76      2.84 o 
  -8   5   4       61.95       74.55      4.37 o 
  -7   5   4       11.77       15.76      2.25 o 
  -6   5   4        0.97        1.69      0.74 o 
  -5   5   4      148.79      176.12      2.99 o 
  -4   5   4      168.22      156.99      2.52 o 
  -3   5   4      157.21      170.06      2.37 o 
  -2   5   4        4.91        9.25      0.56 o 
  -1   5   4      388.24      390.59      4.62 o 
   0   5   4       32.97       67.27      2.10 o 
   1   5   4       68.10       61.78      2.00 o 
   2   5   4        9.04       25.88      1.23 o 
   3   5   4       28.62       25.04      2.15 o 
   4   5   4      159.75      181.26      5.54 o 
   5   5   4       76.98       74.83      3.36 o 
   6   5   4       15.37       17.65      2.12 o 
   7   5   4        0.01        0.08      1.11 o 
  -8   6   4       27.94       25.58      4.85 o 
  -7   6   4        0.08        0.73      1.19 o 
  -6   6   4       64.26       65.03      2.42 o 
  -5   6   4        0.19        0.06      0.54 o 
  -4   6   4      270.43      281.41      3.57 o 
  -3   6   4      106.88      105.00      2.05 o 
  -2   6   4     1821.16     2029.04     14.65 o 
  -1   6   4       26.89       26.98      1.22 o 
   0   6   4     2571.95     2803.27     19.10 o 
   1   6   4      164.39      156.82      5.68 o 
   2   6   4      357.23      371.37      4.69 o 
   3   6   4        0.01        0.57      0.73 o 
   4   6   4       19.37       14.24      3.01 o 
   5   6   4        1.31        2.07      1.05 o 
   6   6   4       52.96       45.11      3.15 o 
   7   6   4        0.67        0.45      1.16 o 
  -8   7   4       44.68       35.86      5.44 o 
  -7   7   4        0.00        1.72      1.59 o 
  -6   7   4      155.13      154.75      4.46 o 
  -5   7   4      118.81      130.38      3.82 o 
  -4   7   4       91.99       93.79      2.47 o 
  -3   7   4        9.31       12.17      1.02 o 
  -2   7   4      229.88      253.55      3.87 o 
  -1   7   4      227.18      239.44      3.74 o 
   0   7   4        7.30        6.43      0.80 o 
   1   7   4      157.74      156.32      2.84 o 
   2   7   4      620.45      636.88     16.34 o 
   3   7   4       22.43       27.77      1.97 o 
   4   7   4      291.17      286.62      6.18 o 
   5   7   4       18.34       19.94      2.24 o 
   6   7   4       25.89       24.78      2.55 o 
  -8   8   4      157.37      156.14      6.70 o 
  -7   8   4       29.43       33.78      3.41 o 
  -6   8   4      236.49      233.25      5.68 o 
  -5   8   4       27.70       28.54      3.78 o 
  -4   8   4        0.54       -0.02      0.51 o 
  -3   8   4       23.42       19.84      1.31 o 
  -2   8   4      359.84      344.58      4.86 o 
  -1   8   4       77.83       80.28      2.97 o 
   0   8   4       74.53       55.52      1.90 o 
   1   8   4       69.08       65.79      2.64 o 
   2   8   4      273.03      297.11      5.42 o 
   3   8   4       77.65       81.39      3.09 o 
   4   8   4        5.97        4.79      1.23 o 
   5   8   4        0.25        0.46      1.11 o 
   6   8   4        0.00       -1.30      0.86 o 
  -8   9   4        3.59        2.47      1.80 o 
  -7   9   4       20.64       21.73      2.34 o 
  -6   9   4       28.36       25.38      2.80 o 
  -5   9   4       70.13       64.65      2.92 o 
  -4   9   4        0.62        0.06      0.58 o 
  -3   9   4       55.10       56.40      2.07 o 
  -2   9   4      279.69      238.64      4.17 o 
  -1   9   4      139.95      125.06      2.96 o 
   0   9   4       22.99       18.88      1.33 o 
   1   9   4       58.34       58.80      2.09 o 
   2   9   4       25.66       27.86      2.53 o 
   3   9   4       97.20      100.27      4.57 o 
   4   9   4      249.82      241.43      7.50 o 
   5   9   4       13.27       15.74      1.97 o 
   6   9   4      191.98      195.99      6.12 o 
  -7  10   4        0.12       -0.11      1.04 o 
  -6  10   4       81.27       74.87      3.46 o 
  -5  10   4        3.06        2.55      1.05 o 
  -4  10   4      205.13      201.44      4.20 o 
  -3  10   4      107.75      104.57      2.93 o 
  -2  10   4      122.89      118.04      3.04 o 
  -1  10   4       27.23       26.50      1.61 o 
   0  10   4       42.91       54.99      2.12 o 
   1  10   4        0.00        0.27      0.68 o 
   2  10   4      128.77      134.19      5.13 o 
   3  10   4       49.14       52.35      3.60 o 
   4  10   4      137.13      146.10      5.98 o 
   5  10   4        3.77        1.73      1.57 o 
  -7  11   4        4.65        5.02      1.49 o 
  -6  11   4        2.35        1.37      1.09 o 
  -5  11   4        9.94       10.91      1.70 o 
  -4  11   4        5.32        2.91      0.92 o 
  -3  11   4        6.06        7.22      1.08 o 
  -2  11   4      407.59      396.72      6.49 o 
  -1  11   4        5.61        3.65      0.84 o 
   0  11   4     1361.55     1301.81     12.19 o 
   1  11   4       98.14      102.61      2.95 o 
   2  11   4      503.34      506.58      8.32 o 
   3  11   4        4.07        2.39      1.57 o 
   4  11   4      167.82      174.13      6.75 o 
   5  11   4       12.38       10.66      2.40 o 
  -6  12   4        0.00        1.06      1.12 o 
  -5  12   4        0.93        0.31      0.95 o 
  -4  12   4       17.30       19.98      2.10 o 
  -3  12   4       55.76       54.04      2.32 o 
  -2  12   4      133.88      142.69      3.66 o 
  -1  12   4      230.36      228.01      4.55 o 
   0  12   4       59.78       58.40      2.36 o 
   1  12   4       23.59       22.76      2.59 o 
   2  12   4       41.47       39.19      3.31 o 
   3  12   4        0.51        0.70      1.18 o 
   4  12   4        9.62        6.40      4.75 o 
   5  12   4        5.28        6.57      2.03 o 
  -6  13   4       20.66       20.59      2.46 o 
  -5  13   4        3.49        3.46      1.31 o 
  -4  13   4      123.59      116.11      4.30 o 
  -3  13   4        0.50        0.77      0.83 o 
  -2  13   4      127.61      103.52      3.80 o 
  -1  13   4       34.30       38.03      2.54 o 
   0  13   4      472.31      460.77     11.13 o 
   1  13   4       33.63       31.24      3.03 o 
   2  13   4      367.52      370.89      9.63 o 
   3  13   4       82.97       92.95     12.47 o 
   4  13   4       70.55       79.12      9.09 o 
  -5  14   4       31.97       36.27      3.77 o 
  -4  14   4      186.82      184.57     10.46 o 
  -3  14   4       17.29       20.92      2.20 o 
  -2  14   4      147.81      158.90      7.88 o 
  -1  14   4        0.88        0.65      0.89 o 
   0  14   4        2.81        5.67      1.72 o 
   1  14   4       43.45       40.47      3.53 o 
   2  14   4        4.82        1.43      1.37 o 
   3  14   4        2.16       -0.38      1.35 o 
  -4  15   4       77.25       71.91      4.64 o 
  -3  15   4        0.21        0.27      1.01 o 
  -2  15   4       20.12       22.38      3.09 o 
  -1  15   4        6.95        8.95      2.89 o 
   0  15   4       20.03       19.97      2.77 o 
   1  15   4       17.46       16.28      2.63 o 
   2  15   4        0.02        0.96      1.18 o 
   3  15   4       10.11        5.84      2.08 o 
  -3  16   4        0.01       -0.59      2.01 o 
  -2  16   4        5.23        3.52      1.67 o 
  -1  16   4       21.55       23.57      3.07 o 
   0  16   4        1.35        0.73      1.35 o 
   1  16   4       11.54       10.77      2.35 o 
  -1  17   4       25.65       27.12      4.92 o 
  -9   1   5      103.18      105.14      5.52 o 
  -8   1   5        0.07       -0.44      0.99 o 
  -7   1   5      386.53      432.25     10.63 o 
  -6   1   5       61.90       73.78      2.37 o 
  -5   1   5       73.15       92.41      2.76 o 
  -4   1   5      353.66      355.73      5.49 o 
  -3   1   5      718.64      722.16      8.92 o 
  -2   1   5       19.34       30.71      1.76 o 
  -1   1   5     2157.00     2117.49     13.86 o 
   0   1   5       34.78       33.94      1.64 o 
   1   1   5        0.02        1.55      0.96 o 
   2   1   5      453.71      421.77      7.83 o 
   3   1   5       55.31       40.59      2.62 o 
   4   1   5       15.45       16.87      2.21 o 
   5   1   5      150.98      144.14      5.70 o 
   6   1   5       14.44       15.99      5.02 o 
   7   1   5        4.95        2.52      1.85 o 
  -9   2   5        1.03        1.57      1.52 o 
  -8   2   5       78.92       76.88      4.32 o 
  -7   2   5       18.71       17.30      2.37 o 
  -6   2   5       25.48       17.17      2.75 o 
  -5   2   5        5.38        6.84      1.08 o 
  -4   2   5       21.26       21.71      1.10 o 
  -3   2   5      475.70      499.35      5.02 o 
  -2   2   5     2420.60     2534.66     16.54 o 
  -1   2   5     1536.32     1640.74     13.02 o 
   0   2   5      222.65      281.71      5.41 o 
   1   2   5       80.81       63.96      5.34 o 
   2   2   5      363.23      342.74      7.72 o 
   3   2   5       53.46       45.37      2.84 o 
   4   2   5       27.50       29.76      2.63 o 
   5   2   5       15.42       13.34      3.23 o 
   6   2   5        7.52        4.77      1.71 o 
   7   2   5        7.11        5.77      2.18 o 
  -9   3   5        0.43        0.24      1.52 o 
  -8   3   5        0.39        2.37      1.30 o 
  -7   3   5       25.04       21.74      2.00 o 
  -6   3   5       32.22       27.96      2.00 o 
  -5   3   5      231.16      255.97      4.04 o 
  -4   3   5       13.56       11.42      0.91 o 
  -3   3   5      216.82      236.86      3.29 o 
  -2   3   5      945.88      963.88      6.73 o 
  -1   3   5        0.02        2.72      0.49 o 
   0   3   5      543.94      623.78      8.48 o 
   1   3   5     1322.64     1496.21     16.85 o 
   2   3   5      148.88      176.23      4.95 o 
   3   3   5      422.08      436.88      8.89 o 
   4   3   5      496.62      485.65     13.84 o 
   5   3   5        7.19        5.12      1.58 o 
   6   3   5      186.72      167.46      6.68 o 
   7   3   5       25.35       29.89      3.56 o 
  -9   4   5        5.95        5.33      1.96 o 
  -8   4   5        1.38        2.47      1.37 o 
  -7   4   5        9.99        9.60      1.46 o 
  -6   4   5       18.09       13.92      1.58 o 
  -5   4   5       32.76       33.32      1.56 o 
  -4   4   5       99.41       84.40      1.70 o 
  -3   4   5        0.21        0.43      0.30 o 
  -2   4   5       20.20       30.40      1.70 o 
  -1   4   5        9.31       12.91      0.71 o 
   0   4   5       85.02       71.07      2.63 o 
   1   4   5        2.42        1.58      0.61 o 
   2   4   5       55.99       47.40      1.87 o 
   3   4   5       27.73       26.49      2.49 o 
   4   4   5       16.13       12.27      2.06 o 
   5   4   5        4.39        4.02      1.54 o 
   6   4   5        8.91        6.28      2.77 o 
  -9   5   5       93.49       94.86      7.94 o 
  -8   5   5       15.10       17.05      3.77 o 
  -7   5   5      147.64      144.57      4.43 o 
  -6   5   5       14.93       11.83      1.45 o 
  -5   5   5       71.85       80.43      2.83 o 
  -4   5   5        3.94        2.24      0.59 o 
  -3   5   5      165.38      188.35      3.45 o 
  -2   5   5     1296.02     1390.01      9.26 o 
  -1   5   5      267.50      338.65      3.51 o 
   0   5   5     1867.04     2115.85     15.29 o 
   1   5   5     1603.24     1717.03     15.29 o 
   2   5   5      274.43      296.08      6.84 o 
   3   5   5      210.43      235.64      6.60 o 
   4   5   5      195.21      189.06     11.69 o 
   5   5   5        2.80        2.81      1.10 o 
   6   5   5       58.42       52.87      4.09 o 
  -8   6   5       94.11       91.51      9.14 o 
  -7   6   5      129.68      132.14      5.60 o 
  -6   6   5       81.04       79.54      4.02 o 
  -5   6   5       30.35       38.71      2.16 o 
  -4   6   5       16.26       20.54      1.58 o 
  -3   6   5      445.54      493.24      5.57 o 
  -2   6   5     1493.62     1541.40     10.19 o 
  -1   6   5      957.53      937.34      7.67 o 
   0   6   5      121.67       93.60      2.35 o 
   1   6   5       43.07       51.25      2.06 o 
   2   6   5      341.40      361.99      7.86 o 
   3   6   5       36.99       38.65      2.98 o 
   4   6   5        5.59        4.16      1.19 o 
   5   6   5        9.55       10.33      1.69 o 
   6   6   5        1.52        1.54      1.46 o 
  -8   7   5       29.83       33.17      3.58 o 
  -7   7   5        8.19       10.87      4.02 o 
  -6   7   5       20.52       20.27      1.91 o 
  -5   7   5       25.35       27.84      2.00 o 
  -4   7   5       20.00       14.28      1.47 o 
  -3   7   5        8.12        7.37      0.88 o 
  -2   7   5      171.02      164.45      3.16 o 
  -1   7   5      331.43      353.31      4.82 o 
   0   7   5       31.15       50.86      1.82 o 
   1   7   5        6.72        1.68      0.75 o 
   2   7   5      315.55      336.05      7.78 o 
   3   7   5        7.69        9.35      1.39 o 
   4   7   5      126.46      120.32      4.12 o 
   5   7   5      117.23      127.05      6.20 o 
   6   7   5       65.29       66.17      3.90 o 
  -8   8   5       66.89       74.44      4.98 o 
  -7   8   5      237.87      243.73      7.97 o 
  -6   8   5      121.60      124.94      4.12 o 
  -5   8   5      217.25      232.08      7.17 o 
  -4   8   5      192.74      215.45      6.20 o 
  -3   8   5        0.71        2.10      0.68 o 
  -2   8   5      229.37      258.24      4.22 o 
  -1   8   5      149.98      176.99      3.46 o 
   0   8   5      190.63      200.64      3.75 o 
   1   8   5      212.72      211.01      4.50 o 
   2   8   5      297.65      280.28      7.26 o 
   3   8   5        3.40        2.73      1.32 o 
   4   8   5       48.34       45.80      2.82 o 
   5   8   5        0.36       -0.50      0.99 o 
   6   8   5       32.20       30.89      2.94 o 
  -8   9   5       23.78       22.71      6.59 o 
  -7   9   5        3.12        3.27      1.65 o 
  -6   9   5       76.45       81.06      4.31 o 
  -5   9   5       91.55       93.06      3.55 o 
  -4   9   5        9.84        9.24      1.37 o 
  -3   9   5       36.92       37.33      1.78 o 
  -2   9   5       12.82       14.30      1.47 o 
  -1   9   5      412.23      394.76      6.08 o 
   0   9   5       21.11       22.27      1.48 o 
   1   9   5        5.28        3.90      0.82 o 
   2   9   5      141.05      144.42      5.35 o 
   3   9   5       26.48       28.71      2.89 o 
   4   9   5        0.18       -0.98      1.02 o 
   5   9   5        5.85        7.70      2.05 o 
  -7  10   5        2.84        3.93      1.78 o 
  -6  10   5       74.47       80.26      3.56 o 
  -5  10   5      336.07      350.18      7.15 o 
  -4  10   5      690.83      680.83     13.13 o 
  -3  10   5      398.35      377.14      5.82 o 
  -2  10   5      165.64      141.97      3.39 o 
  -1  10   5       47.73       32.81      1.79 o 
   0  10   5      154.48      123.15      3.80 o 
   1  10   5       57.37       51.24      2.54 o 
   2  10   5      107.81      101.91      4.64 o 
   3  10   5        6.51        6.48      1.70 o 
   4  10   5       65.78       66.14      4.28 o 
   5  10   5       73.06       80.97      5.01 o 
  -7  11   5        8.27        6.73      2.14 o 
  -6  11   5        0.73        1.91      1.12 o 
  -5  11   5      217.08      212.72      5.71 o 
  -4  11   5       25.11       18.77      2.01 o 
  -3  11   5       90.79       84.14      2.80 o 
  -2  11   5       61.86       51.87      2.20 o 
  -1  11   5       93.66      103.39      3.00 o 
   0  11   5       82.85       75.85      2.63 o 
   1  11   5        3.45        1.96      0.95 o 
   2  11   5      101.44       95.82      3.64 o 
   3  11   5        0.05       -0.64      1.04 o 
   4  11   5        3.05        1.99      2.43 o 
   5  11   5       19.70       22.84      3.77 o 
  -6  12   5       58.87       60.37      3.47 o 
  -5  12   5       52.86       57.58      3.29 o 
  -4  12   5        7.47       10.48      1.64 o 
  -3  12   5       91.19       92.34      3.04 o 
  -2  12   5        0.04       -0.08      0.66 o 
  -1  12   5       10.16        6.06      1.06 o 
   0  12   5        7.44       11.09      2.35 o 
   1  12   5       37.08       23.11      2.22 o 
   2  12   5       13.71        8.31      1.52 o 
   3  12   5        0.06        1.25      1.27 o 
   4  12   5       18.15       10.76      2.35 o 
  -6  13   5        2.60        2.73      1.40 o 
  -5  13   5        0.47       -0.39      1.29 o 
  -4  13   5       79.79       84.19      3.70 o 
  -3  13   5       55.05       58.33      3.01 o 
  -2  13   5       16.81       16.23      1.60 o 
  -1  13   5       49.51       51.71      3.80 o 
   0  13   5        4.38        4.27      1.21 o 
   1  13   5        3.01        4.62      1.65 o 
   2  13   5       10.15       12.05      2.35 o 
   3  13   5        6.84        5.74      1.95 o 
   4  13   5        0.69        1.90      1.67 o 
  -5  14   5        4.40        3.14      1.49 o 
  -4  14   5        7.51        9.31      2.16 o 
  -3  14   5       13.92       13.13      2.39 o 
  -2  14   5       62.61       69.95      3.36 o 
  -1  14   5       71.13       83.52      3.61 o 
   0  14   5        6.49        7.50      1.94 o 
   1  14   5        2.45        0.16      1.09 o 
   2  14   5       36.91       36.19      3.61 o 
   3  14   5        2.58        0.49      1.30 o 
  -4  15   5        0.82       -0.87      1.37 o 
  -3  15   5        8.00        8.94      2.16 o 
  -2  15   5       47.72       53.57      3.16 o 
  -1  15   5        2.38        1.47      1.14 o 
   0  15   5       18.18       18.28      2.80 o 
   1  15   5        9.96       11.19      2.31 o 
   2  15   5       11.56       12.48      2.63 o 
  -3  16   5        4.10        2.84      1.77 o 
  -2  16   5        2.56        1.37      1.54 o 
  -1  16   5       26.23       21.23      2.94 o 
   0  16   5        2.96        3.58      1.75 o 
   1  16   5       56.80       61.70      5.02 o 
  -9   0   6        1.75        2.30      2.20 o 
  -8   0   6      178.51      179.18      9.26 o 
  -7   0   6      292.93      297.40      7.51 o 
  -6   0   6        8.28        9.50      2.30 o 
  -5   0   6     2668.73     2777.87     28.51 o 
  -4   0   6       26.13       20.87      2.65 o 
  -3   0   6      592.28      822.69     15.29 o 
  -2   0   6     1293.32     1319.16     20.38 o 
  -1   0   6      484.48      452.82      9.85 o 
   0   0   6       23.05       33.46      2.55 o 
   1   0   6       35.34       30.52      2.74 o 
   2   0   6       34.82       33.81      3.43 o 
   3   0   6      193.26      176.73      7.79 o 
   4   0   6      113.84      123.76      7.20 o 
   5   0   6      132.38      133.86      8.08 o 
   6   0   6        0.21       -1.22      1.76 o 
  -9   1   6       37.70       38.03      3.85 o 
  -8   1   6        3.85        5.15      1.57 o 
  -7   1   6       57.64       61.61      3.47 o 
  -6   1   6       29.58       30.00      1.74 o 
  -5   1   6      112.94      120.50      2.97 o 
  -4   1   6       72.53       62.74      3.41 o 
  -3   1   6     1273.06     1375.88     11.63 o 
  -2   1   6      213.40      195.24      2.48 o 
  -1   1   6     3753.05     3824.13     23.81 o 
   0   1   6       51.37       48.01      2.13 o 
   1   1   6      135.69      148.13      4.23 o 
   2   1   6      114.53      118.91      4.16 o 
   3   1   6        8.64        8.69      1.61 o 
   4   1   6       37.79       34.36      2.98 o 
   5   1   6        2.93        3.14      2.13 o 
   6   1   6        3.77        5.13      2.01 o 
  -9   2   6       56.88       58.29      4.43 o 
  -8   2   6       11.35       12.10      2.15 o 
  -7   2   6        0.83       -0.01      0.79 o 
  -6   2   6       30.28       26.60      1.68 o 
  -5   2   6       76.30       73.95      2.74 o 
  -4   2   6       73.98       80.65      2.62 o 
  -3   2   6       58.47       65.71      1.67 o 
  -2   2   6       42.32       44.54      1.81 o 
  -1   2   6        0.22        0.96      0.39 o 
   0   2   6        0.03        0.43      0.73 o 
   1   2   6      127.77      125.87      3.94 o 
   2   2   6        1.69        0.83      0.88 o 
   3   2   6       68.22       88.63      4.00 o 
   4   2   6        0.05        2.05      1.10 o 
   5   2   6        1.45        1.36      1.89 o 
   6   2   6        1.58        2.18      2.72 o 
  -9   3   6        0.21       -0.91      1.32 o 
  -8   3   6        7.94        8.28      1.91 o 
  -7   3   6       71.12       72.80      3.11 o 
  -6   3   6        6.35        5.86      0.97 o 
  -5   3   6        0.13        1.63      0.82 o 
  -4   3   6       33.22       37.36      1.66 o 
  -3   3   6      421.52      537.12      5.58 o 
  -2   3   6      280.69      276.90      3.06 o 
  -1   3   6     1241.11     1367.71     10.32 o 
   0   3   6        1.96        2.06      0.80 o 
   1   3   6       95.89      109.27      3.74 o 
   2   3   6      187.99      193.73      5.49 o 
   3   3   6      277.38      296.10      7.48 o 
   4   3   6        0.75        0.12      0.93 o 
   5   3   6       55.14       61.15      4.02 o 
   6   3   6        1.48        1.48      1.57 o 
  -9   4   6       18.26       20.77      4.46 o 
  -8   4   6       47.85       52.46      3.93 o 
  -7   4   6       55.71       59.75      2.88 o 
  -6   4   6        6.29        8.57      1.33 o 
  -5   4   6      651.16      658.48      8.81 o 
  -4   4   6       98.83      100.82      2.41 o 
  -3   4   6      202.16      165.67      2.22 o 
  -2   4   6      471.40      469.21      4.89 o 
  -1   4   6        0.93        0.12      0.34 o 
   0   4   6       11.58       16.09      1.24 o 
   1   4   6      205.82      180.35      3.82 o 
   2   4   6       82.08       90.57      5.24 o 
   3   4   6      101.94      113.12      4.71 o 
   4   4   6      165.92      154.74      7.40 o 
   5   4   6      347.53      344.40      9.30 o 
   6   4   6       31.94       29.47      3.50 o 
  -9   5   6       32.55       30.67      5.39 o 
  -8   5   6        5.42        6.78      3.77 o 
  -7   5   6       32.51       30.37      3.06 o 
  -6   5   6       71.09       65.35      3.92 o 
  -5   5   6      135.26      144.65      4.62 o 
  -4   5   6       29.59       30.99      1.46 o 
  -3   5   6        7.18        6.37      0.84 o 
  -2   5   6      146.55      155.15      2.35 o 
  -1   5   6      237.58      260.80      3.25 o 
   0   5   6       49.19       42.73      1.65 o 
   1   5   6        8.17        3.71      0.87 o 
   2   5   6      101.68      102.95      4.19 o 
   3   5   6       14.91       14.68      2.22 o 
   4   5   6        6.79        6.38      1.76 o 
   5   5   6       13.94        6.66      2.89 o 
   6   5   6        2.24        1.38      1.57 o 
  -8   6   6       15.37       14.02      2.62 o 
  -7   6   6      280.10      292.57      9.36 o 
  -6   6   6        5.48        5.16      3.58 o 
  -5   6   6      403.32      405.85     17.10 o 
  -4   6   6        7.19        4.88      1.55 o 
  -3   6   6      315.79      306.06      5.44 o 
  -2   6   6        1.42        0.69      0.47 o 
  -1   6   6       13.35       13.61      1.15 o 
   0   6   6       14.37       12.66      1.61 o 
   1   6   6       28.60       23.81      2.32 o 
   2   6   6       27.12       32.28      2.65 o 
   3   6   6        0.02        0.17      0.92 o 
   4   6   6       10.78        5.89      1.82 o 
   5   6   6        5.78        5.37      1.94 o 
   6   6   6        0.01       -1.14      1.21 o 
  -8   7   6        7.70        6.10      2.04 o 
  -7   7   6      226.84      238.75      9.58 o 
  -6   7   6        0.03        0.35      1.05 o 
  -5   7   6      353.78      330.45      6.30 o 
  -4   7   6       92.38       89.13      3.09 o 
  -3   7   6     1199.58     1206.38     12.95 o 
  -2   7   6       10.18        9.29      0.98 o 
  -1   7   6      458.80      508.09      6.19 o 
   0   7   6        2.30        4.50      0.93 o 
   1   7   6       19.05       13.70      1.39 o 
   2   7   6       83.34       81.50      3.94 o 
   3   7   6       33.70       32.56      3.28 o 
   4   7   6        5.49        3.76      1.62 o 
   5   7   6       36.33       33.51      3.64 o 
  -8   8   6       19.71       22.95      4.58 o 
  -7   8   6       77.19       93.64      5.08 o 
  -6   8   6        1.10       -0.11      1.22 o 
  -5   8   6       43.48       42.34      2.92 o 
  -4   8   6       17.60       17.67      1.71 o 
  -3   8   6     1022.02      964.70     11.56 o 
  -2   8   6      378.94      364.04      5.25 o 
  -1   8   6     1526.49     1548.59     13.16 o 
   0   8   6       33.19       33.96      1.72 o 
   1   8   6       18.99       28.80      1.90 o 
   2   8   6        4.32        5.13      1.44 o 
   3   8   6        7.68        8.38      2.43 o 
   4   8   6       42.54       40.80      4.78 o 
   5   8   6       11.79       15.40      2.84 o 
  -8   9   6        1.62        2.09      1.77 o 
  -7   9   6        6.23        5.98      2.69 o 
  -6   9   6       17.19       17.76      2.62 o 
  -5   9   6      168.64      167.46      4.75 o 
  -4   9   6        1.65        0.94      0.81 o 
  -3   9   6      131.00      128.67      3.91 o 
  -2   9   6      144.29      137.47      3.29 o 
  -1   9   6      181.37      188.15      3.89 o 
   0   9   6        0.79        0.99      0.71 o 
   1   9   6     1176.43     1199.67     13.79 o 
   2   9   6        6.46        5.88      1.61 o 
   3   9   6      650.88      637.93     12.82 o 
   4   9   6       67.78       71.03      7.79 o 
   5   9   6       67.33       68.05      7.45 o 
  -7  10   6       72.08       76.29      4.83 o 
  -6  10   6        2.85        1.43      1.41 o 
  -5  10   6      165.80      168.36      4.99 o 
  -4  10   6      101.45       97.75      3.67 o 
  -3  10   6       16.30       14.26      2.11 o 
  -2  10   6       76.73       70.81      2.49 o 
  -1  10   6       36.58       37.67      2.38 o 
   0  10   6       12.29       10.79      1.28 o 
   1  10   6        7.45        9.99      1.94 o 
   2  10   6       95.06       86.31      4.43 o 
   3  10   6        0.74        0.76      1.25 o 
   4  10   6       55.00       49.17     13.45 o 
  -7  11   6       38.90       42.22      4.39 o 
  -6  11   6       19.15       18.11      2.77 o 
  -5  11   6       40.36       48.60      5.81 o 
  -4  11   6      102.66      107.77      3.97 o 
  -3  11   6      194.87      192.82      5.16 o 
  -2  11   6        9.85       10.04      1.29 o 
  -1  11   6      457.97      448.12      6.69 o 
   0  11   6       36.33       35.35      2.02 o 
   1  11   6      548.37      583.54      9.38 o 
   2  11   6        0.15       -1.08      0.72 o 
   3  11   6       55.75       64.25      4.36 o 
   4  11   6       16.87       15.57      2.63 o 
  -6  12   6       15.64       15.49      3.16 o 
  -5  12   6       27.05       26.60      2.92 o 
  -4  12   6       27.88       25.73      2.37 o 
  -3  12   6       83.72       83.39      3.54 o 
  -2  12   6       17.71       15.89      1.56 o 
  -1  12   6       15.34       15.57      1.52 o 
   0  12   6       27.12       28.98      2.52 o 
   1  12   6      141.39      146.81      4.65 o 
   2  12   6       98.21      101.41      4.04 o 
   3  12   6       77.96       76.53      4.69 o 
  -6  13   6        0.89       -0.36      2.52 o 
  -5  13   6        9.56       10.54      1.82 o 
  -4  13   6       21.64       22.78      2.37 o 
  -3  13   6        2.28        0.77      0.95 o 
  -2  13   6      101.84      115.06      5.19 o 
  -1  13   6       29.11       38.71      2.26 o 
   0  13   6        2.98        2.17      1.07 o 
   1  13   6        0.49        0.72      0.97 o 
   2  13   6        0.31        2.91      1.49 o 
   3  13   6       13.94       13.54      3.58 o 
  -5  14   6       23.29       28.54      3.02 o 
  -4  14   6        4.11        3.88      1.83 o 
  -3  14   6       10.70        8.45      1.59 o 
  -2  14   6        0.42        0.59      1.26 o 
  -1  14   6        0.20        0.88      0.97 o 
   0  14   6        9.99        9.86      2.04 o 
   1  14   6        0.24       -0.62      1.25 o 
   2  14   6        5.87       12.72      3.28 o 
  -4  15   6        0.84        1.88      1.57 o 
  -3  15   6       17.01       20.70      2.92 o 
  -2  15   6       26.45       29.72      4.14 o 
  -1  15   6        2.26        2.59      1.20 o 
   0  15   6       25.70       28.33      3.26 o 
   1  15   6        3.96        6.77      2.06 o 
  -2  16   6        1.14        0.67      2.84 o 
  -1  16   6       28.18       45.76      6.08 o 
  -9   1   7        9.10        2.65      1.71 o 
  -8   1   7        0.56        0.25      1.30 o 
  -7   1   7        0.36        0.43      0.76 o 
  -6   1   7      306.35      306.25      5.86 o 
  -5   1   7      362.85      384.03      6.51 o 
  -4   1   7      695.66      658.37      8.41 o 
  -3   1   7      188.52      196.63      7.13 o 
  -2   1   7       88.98      104.05      2.46 o 
  -1   1   7      222.92      235.20      3.92 o 
   0   1   7      444.94      433.98      7.30 o 
   1   1   7      293.67      297.99      9.06 o 
   2   1   7      116.65      101.48      4.00 o 
   3   1   7       66.67       64.49      3.67 o 
   4   1   7       72.17       67.87      4.02 o 
   5   1   7       96.22       92.06      4.93 o 
   6   1   7       17.38       13.88      2.75 o 
  -9   2   7       33.94       32.78      6.05 o 
  -8   2   7        4.08        1.70      2.69 o 
  -7   2   7       49.91       53.11      2.96 o 
  -6   2   7      136.93      145.32      3.56 o 
  -5   2   7       15.38       12.45      1.41 o 
  -4   2   7       73.01       73.46      2.62 o 
  -3   2   7      214.30      211.01      6.59 o 
  -2   2   7      827.18      839.72      7.10 o 
  -1   2   7       10.97       11.26      1.74 o 
   0   2   7      155.95      159.70      4.25 o 
   1   2   7     1928.38     1920.55     21.58 o 
   2   2   7      151.89      148.96      5.07 o 
   3   2   7      410.39      415.29      9.22 o 
   4   2   7      268.81      279.01      8.07 o 
   5   2   7       18.88       16.41      2.70 o 
   6   2   7        4.77        2.95      1.79 o 
  -9   3   7       54.74       54.19      6.52 o 
  -8   3   7       63.80       70.95      3.39 o 
  -7   3   7      101.23      104.94      4.62 o 
  -6   3   7       10.86       13.28      1.63 o 
  -5   3   7       36.07       40.85      2.16 o 
  -4   3   7       29.28       31.81      1.87 o 
  -3   3   7        2.72        2.50      0.86 o 
  -2   3   7       17.94       21.51      1.20 o 
  -1   3   7       12.82       14.12      0.97 o 
   0   3   7      272.06      247.96      5.66 o 
   1   3   7      264.56      258.04      6.23 o 
   2   3   7       78.69       83.95      3.88 o 
   3   3   7       34.72       40.01      3.19 o 
   4   3   7       45.11       44.90      3.54 o 
   5   3   7      119.78      125.01      8.11 o 
  -9   4   7       25.49       25.38      4.75 o 
  -8   4   7        3.40        5.61      1.77 o 
  -7   4   7       12.31       11.30      4.04 o 
  -6   4   7       51.71       52.36      2.65 o 
  -5   4   7       59.54       57.89      2.67 o 
  -4   4   7      304.22      309.92      6.68 o 
  -3   4   7      235.78      217.84      3.51 o 
  -2   4   7      174.09      177.53      2.93 o 
  -1   4   7       18.33       12.09      0.87 o 
   0   4   7       16.31       16.43      1.37 o 
   1   4   7        0.85        2.39      0.84 o 
   2   4   7       30.36       26.84      2.51 o 
   3   4   7        0.06        1.32      1.07 o 
   4   4   7        8.81        5.73      2.60 o 
   5   4   7        9.41        9.80      2.65 o 
  -8   5   7       82.57       82.85      7.50 o 
  -7   5   7       22.63       22.29      2.81 o 
  -6   5   7      319.36      342.76      9.02 o 
  -5   5   7      136.55      146.43      9.87 o 
  -4   5   7      261.81      282.76      8.75 o 
  -3   5   7       97.88       81.39      2.16 o 
  -2   5   7      152.02      137.30      2.36 o 
  -1   5   7      173.42      164.58      2.71 o 
   0   5   7       10.27        7.81      0.94 o 
   1   5   7        1.26       -0.29      0.98 o 
   2   5   7       28.05       33.63      2.80 o 
   3   5   7       36.12       35.50      3.67 o 
   4   5   7        7.62        8.65      2.08 o 
   5   5   7        0.04       -1.52      1.22 o 
  -8   6   7       31.48       32.56      3.50 o 
  -7   6   7       46.53       49.20      3.88 o 
  -6   6   7        0.29        1.63      1.13 o 
  -5   6   7      564.18      539.15     10.84 o 
  -4   6   7       39.42       41.72      2.20 o 
  -3   6   7       93.66       95.57      3.05 o 
  -2   6   7      761.21      778.12      7.87 o 
  -1   6   7       26.75       36.00      1.64 o 
   0   6   7        0.00       -0.21      0.61 o 
   1   6   7      202.25      204.77      4.53 o 
   2   6   7       49.42       47.19      3.12 o 
   3   6   7       36.35       38.30      3.31 o 
   4   6   7        3.57        3.94      1.64 o 
   5   6   7       57.33       55.15      4.48 o 
  -8   7   7       59.98       63.54      8.45 o 
  -7   7   7       11.35       10.76      2.67 o 
  -6   7   7       13.99       11.12      2.06 o 
  -5   7   7       36.02       35.55      3.10 o 
  -4   7   7        0.65        0.12      0.65 o 
  -3   7   7       66.64       63.28      2.62 o 
  -2   7   7      235.15      229.98      4.02 o 
  -1   7   7      449.99      435.23      5.86 o 
   0   7   7       10.39        6.31      0.96 o 
   1   7   7       76.98       77.04      3.73 o 
   2   7   7        9.66        6.27      1.65 o 
   3   7   7       58.41       57.62      3.86 o 
   4   7   7       39.52       42.33      4.34 o 
   5   7   7       10.07       10.62      2.52 o 
  -8   8   7       75.76       79.69      5.06 o 
  -7   8   7       58.61       52.29      4.17 o 
  -6   8   7      199.07      202.96     10.98 o 
  -5   8   7      175.62      168.18      6.15 o 
  -4   8   7      236.57      236.71      5.40 o 
  -3   8   7      216.88      214.49      5.00 o 
  -2   8   7       11.90       11.55      1.46 o 
  -1   8   7       13.17       16.68      1.37 o 
   0   8   7        6.23        5.04      0.91 o 
   1   8   7       52.91       62.99      2.85 o 
   2   8   7       32.93       32.38      2.97 o 
   3   8   7      111.51      116.17      5.32 o 
   4   8   7       17.80       17.90      3.38 o 
   5   8   7       40.08       44.75      4.33 o 
  -7   9   7        0.89       -1.50      1.25 o 
  -6   9   7        0.04        0.80      1.09 o 
  -5   9   7       50.06       43.48      3.53 o 
  -4   9   7       11.43        9.88      1.49 o 
  -3   9   7      565.29      540.65     11.53 o 
  -2   9   7      230.49      231.26      5.33 o 
  -1   9   7      355.17      338.01      5.47 o 
   0   9   7        5.58        6.83      1.08 o 
   1   9   7       72.58       73.34      3.14 o 
   2   9   7       52.29       54.84      3.72 o 
   3   9   7      167.39      167.07      6.55 o 
   4   9   7        0.68       -0.03      1.51 o 
  -7  10   7       56.47       65.81      4.80 o 
  -6  10   7        0.45        1.01      1.27 o 
  -5  10   7      194.03      198.85      7.10 o 
  -4  10   7       19.73       20.24      2.03 o 
  -3  10   7       37.76       41.07      2.60 o 
  -2  10   7        3.05        0.62      0.81 o 
  -1  10   7      247.05      234.61      4.85 o 
   0  10   7      206.53      184.28      4.13 o 
   1  10   7       45.66       41.18      3.68 o 
   2  10   7      122.25      121.98      5.48 o 
   3  10   7      161.44      163.61      6.63 o 
   4  10   7        0.57       -0.69      1.34 o 
  -7  11   7        5.57        4.46      1.92 o 
  -6  11   7        0.73       -0.33      1.35 o 
  -5  11   7        0.30        1.75      1.54 o 
  -4  11   7       84.13       78.08      4.41 o 
  -3  11   7        5.09        2.10      1.24 o 
  -2  11   7      156.38      155.00      4.66 o 
  -1  11   7        0.07       -0.37      0.68 o 
   0  11   7        0.23        0.57      0.89 o 
   1  11   7      178.12      179.17      5.16 o 
   2  11   7        0.05        0.40      0.93 o 
   3  11   7      107.11      104.90      5.49 o 
  -6  12   7        3.53        4.26      1.83 o 
  -5  12   7       84.77       79.77      4.80 o 
  -4  12   7        8.57        6.22      1.63 o 
  -3  12   7      241.11      229.40      6.00 o 
  -2  12   7        2.91        4.81      1.27 o 
  -1  12   7       18.79       15.22      1.62 o 
   0  12   7       37.15       41.65      2.75 o 
   1  12   7        4.89        5.35      1.39 o 
   2  12   7        0.24        0.12      1.50 o 
   3  12   7       24.78       26.08      2.66 o 
  -5  13   7        0.74        1.73      1.25 o 
  -4  13   7        2.89        4.17      2.36 o 
  -3  13   7       81.05       88.81      3.86 o 
  -2  13   7      105.90      118.80      4.82 o 
  -1  13   7       63.67       71.85      3.40 o 
   0  13   7       36.30       37.77      3.23 o 
   1  13   7        7.69        8.07      1.79 o 
   2  13   7        1.82        2.42      1.38 o 
  -4  14   7        1.63        0.29      1.15 o 
  -3  14   7       42.27       45.34      3.10 o 
  -2  14   7       10.54       10.66      1.76 o 
  -1  14   7      102.74      122.62      4.57 o 
   0  14   7       17.89       17.42      2.67 o 
   1  14   7       38.66       36.24      6.44 o 
  -3  15   7       13.53       18.18      2.89 o 
  -2  15   7       20.16       23.10      3.10 o 
  -1  15   7        1.49        0.10      2.20 o 
   0  15   7        2.37        2.17      1.58 o 
  -9   0   8        5.82        8.57      3.23 o 
  -8   0   8      397.13      410.68     14.65 o 
  -7   0   8       13.51       17.83      2.41 o 
  -6   0   8       62.42       58.38      3.33 o 
  -5   0   8      171.89      172.67      5.37 o 
  -4   0   8        5.87        2.55      1.47 o 
  -3   0   8      236.29      215.58      7.50 o 
  -2   0   8       36.70       26.21      1.60 o 
  -1   0   8       63.25       62.44      2.59 o 
   0   0   8      388.20      466.59     11.27 o 
   1   0   8      253.40      214.70      8.04 o 
   2   0   8       92.87       99.31      5.98 o 
   3   0   8       13.11       18.72      3.38 o 
   4   0   8        4.41        6.86      2.60 o 
   5   0   8        7.10        8.13      3.28 o 
  -9   1   8        9.12       11.78      2.82 o 
  -8   1   8        4.32        6.50      1.75 o 
  -7   1   8        7.95        6.34      1.12 o 
  -6   1   8        3.35        2.91      0.86 o 
  -5   1   8       17.71       16.88      1.91 o 
  -4   1   8       46.21       57.60      2.96 o 
  -3   1   8      112.62      117.62      3.89 o 
  -2   1   8      248.17      225.12      3.26 o 
  -1   1   8       21.36       20.83      1.40 o 
   0   1   8      198.82      193.19      6.81 o 
   1   1   8       49.29       48.99      2.77 o 
   2   1   8      155.91      167.71      7.40 o 
   3   1   8        5.94        3.93      1.59 o 
   4   1   8        9.31        3.61      1.66 o 
   5   1   8        0.55       -0.46      2.20 o 
  -9   2   8        0.26       -1.19      1.33 o 
  -8   2   8        9.16        7.82      2.30 o 
  -7   2   8        7.28        6.81      1.19 o 
  -6   2   8       67.10       68.79      2.98 o 
  -5   2   8        1.13        0.68      0.75 o 
  -4   2   8      131.39      159.92      4.01 o 
  -3   2   8        0.20        1.69      0.88 o 
  -2   2   8       28.08       40.92      2.30 o 
  -1   2   8        1.46        2.73      0.66 o 
   0   2   8        1.89        2.46      0.98 o 
   1   2   8        3.10        3.31      1.18 o 
   2   2   8        0.62        1.39      1.04 o 
   3   2   8        0.18        1.58      1.21 o 
   4   2   8        0.29        2.43      1.49 o 
   5   2   8        0.09        0.06      1.44 o 
  -9   3   8       31.10       35.67      5.54 o 
  -8   3   8       13.86       14.63      2.39 o 
  -7   3   8       20.27       22.06      1.82 o 
  -6   3   8      141.58      131.82      4.12 o 
  -5   3   8        1.22        0.48      0.76 o 
  -4   3   8        3.97        2.30      1.02 o 
  -3   3   8      212.89      208.52      4.40 o 
  -2   3   8      224.14      213.35      4.07 o 
  -1   3   8       41.34       39.73      1.60 o 
   0   3   8      113.24      136.10      4.73 o 
   1   3   8       14.24       14.61      2.08 o 
   2   3   8      235.96      241.79      6.84 o 
   3   3   8        4.39        4.34      1.50 o 
   4   3   8       12.85       12.59      2.36 o 
   5   3   8        2.65        1.22      1.51 o 
  -9   4   8        0.18        1.08      2.06 o 
  -8   4   8        0.73        0.10      1.42 o 
  -7   4   8       65.28       65.42      4.02 o 
  -6   4   8       22.88       20.59      2.58 o 
  -5   4   8      379.25      379.11      9.12 o 
  -4   4   8       15.18       15.69      1.53 o 
  -3   4   8       36.11       36.20      2.22 o 
  -2   4   8        3.17        3.37      1.29 o 
  -1   4   8        3.80        4.32      0.75 o 
   0   4   8      485.31      470.02      6.96 o 
   1   4   8      194.34      188.18      4.40 o 
   2   4   8       23.04       27.10      2.75 o 
   3   4   8        3.04        4.61      1.62 o 
   4   4   8      111.48      110.71      5.38 o 
   5   4   8        0.01        0.17      1.61 o 
  -8   5   8       15.67       14.76      2.77 o 
  -7   5   8       33.46       30.36      3.22 o 
  -6   5   8       34.94       41.60      4.83 o 
  -5   5   8      152.87      160.86      5.73 o 
  -4   5   8      243.33      235.57      6.72 o 
  -3   5   8        3.73        3.63      1.49 o 
  -2   5   8      514.42      549.52      7.81 o 
  -1   5   8       15.21       17.51      1.10 o 
   0   5   8      167.67      130.33      3.14 o 
   1   5   8       70.30       70.15      2.78 o 
   2   5   8      333.71      310.52     13.57 o 
   3   5   8        4.58        5.25      1.75 o 
   4   5   8       35.99       34.62      5.93 o 
   5   5   8        0.00        0.65      1.49 o 
  -8   6   8      287.10      323.19     12.67 o 
  -7   6   8        8.97        7.58      1.92 o 
  -6   6   8      502.59      496.18     11.12 o 
  -5   6   8       12.73       12.40      2.06 o 
  -4   6   8       81.93       89.67      4.26 o 
  -3   6   8       20.13       18.03      2.19 o 
  -2   6   8       83.30       77.72      2.89 o 
  -1   6   8        0.58        1.72      0.71 o 
   0   6   8      406.91      408.01      5.89 o 
   1   6   8       20.05       20.29      2.31 o 
   2   6   8      314.16      326.79      8.39 o 
   3   6   8        4.73        4.81      1.75 o 
   4   6   8        4.49        4.02      1.84 o 
  -8   7   8        6.47        9.14      2.24 o 
  -7   7   8        3.35        5.45      3.16 o 
  -6   7   8      367.52      385.53      9.91 o 
  -5   7   8       15.67       13.98      2.21 o 
  -4   7   8     1442.25     1368.03     19.44 o 
  -3   7   8        3.53        3.48      1.11 o 
  -2   7   8      830.84      738.75     11.45 o 
  -1   7   8       33.00       35.74      2.09 o 
   0   7   8      583.53      557.31      7.26 o 
   1   7   8       12.75       14.08      2.06 o 
   2   7   8       40.65       33.70      3.58 o 
   3   7   8       46.39       50.13      3.87 o 
   4   7   8       40.31       47.95      4.13 o 
  -8   8   8        5.13        5.03      1.94 o 
  -7   8   8        2.93        3.28      1.72 o 
  -6   8   8      156.90      162.62      6.53 o 
  -5   8   8       94.33       92.66      4.68 o 
  -4   8   8       37.97       36.57      3.15 o 
  -3   8   8       11.26       13.39      1.58 o 
  -2   8   8      217.30      218.73      5.21 o 
  -1   8   8       32.92       26.58      1.77 o 
   0   8   8       92.03       87.00      3.20 o 
   1   8   8      357.88      355.44      7.05 o 
   2   8   8       70.13       72.34      6.74 o 
   3   8   8       16.74       17.45      4.41 o 
   4   8   8       19.62       16.43      4.43 o 
  -7   9   8        4.06        4.53      1.74 o 
  -6   9   8       15.91       19.21      3.01 o 
  -5   9   8       64.15       65.74      4.07 o 
  -4   9   8      122.49      108.91      5.01 o 
  -3   9   8        0.85        0.80      1.34 o 
  -2   9   8      270.73      242.94      5.69 o 
  -1   9   8        8.95        4.58      1.21 o 
   0   9   8       58.80       53.63      2.39 o 
   1   9   8        5.36        4.89      1.25 o 
   2   9   8      140.74      137.51      5.80 o 
   3   9   8       16.50       16.21      2.66 o 
   4   9   8      163.80      169.87      7.34 o 
  -7  10   8        0.42       -1.00      1.32 o 
  -6  10   8       15.12       11.77      2.44 o 
  -5  10   8       19.45       15.97      2.92 o 
  -4  10   8        7.23        5.42      1.71 o 
  -3  10   8       82.87       81.66      3.45 o 
  -2  10   8        0.04       -0.86      0.93 o 
  -1  10   8       24.92       24.14      2.14 o 
   0  10   8        0.63        1.56      1.00 o 
   1  10   8       58.56       63.96      3.22 o 
   2  10   8       50.38       51.43      3.16 o 
   3  10   8       62.67       60.74      4.53 o 
  -6  11   8       10.67       10.71      4.85 o 
  -5  11   8       48.40       46.09      6.39 o 
  -4  11   8       39.00       39.02      2.76 o 
  -3  11   8       10.50        8.83      1.60 o 
  -2  11   8       17.05       14.28      1.88 o 
  -1  11   8       35.73       37.85      2.64 o 
   0  11   8        7.00        5.82      1.35 o 
   1  11   8        4.57        4.38      1.87 o 
   2  11   8       19.93       17.68      2.21 o 
   3  11   8       26.83       32.20      3.72 o 
  -6  12   8       19.94       20.93      6.08 o 
  -5  12   8        2.77        4.37      1.83 o 
  -4  12   8        1.71        1.66      1.11 o 
  -3  12   8       27.74       33.17      2.68 o 
  -2  12   8      128.12      122.19      4.45 o 
  -1  12   8        4.10        5.44      1.39 o 
   0  12   8       41.76       41.77      4.98 o 
   1  12   8       13.97       15.57      2.12 o 
   2  12   8       19.44       20.33      2.44 o 
  -5  13   8        1.28       -0.24      1.32 o 
  -4  13   8       12.98       10.31      1.85 o 
  -3  13   8        8.52        7.48      1.63 o 
  -2  13   8        0.18        0.98      1.07 o 
  -1  13   8       46.01       47.92      7.89 o 
   0  13   8        3.20        5.27      2.25 o 
   1  13   8        1.75        4.60      1.52 o 
  -4  14   8       28.91       36.29      3.05 o 
  -3  14   8        5.22        5.83      1.74 o 
  -2  14   8        1.29       -0.07      1.04 o 
  -1  14   8        0.63       -1.63      1.96 o 
   0  14   8        4.48        1.44      1.52 o 
  -9   1   9        1.82        1.43      1.63 o 
  -8   1   9        2.88        1.99      1.21 o 
  -7   1   9       73.63       75.48      3.22 o 
  -6   1   9      469.90      467.99      7.06 o 
  -5   1   9      272.15      263.92      5.69 o 
  -4   1   9      495.79      460.79     15.68 o 
  -3   1   9      985.84      947.20     13.23 o 
  -2   1   9      221.40      215.87      5.57 o 
  -1   1   9      407.50      425.94      5.44 o 
   0   1   9      727.28      720.64     14.85 o 
   1   1   9      120.65      114.85      4.33 o 
   2   1   9      179.36      172.17      5.85 o 
   3   1   9      137.03      135.06      5.61 o 
   4   1   9       17.42       17.15      2.68 o 
  -9   2   9       79.97       64.92      6.96 o 
  -8   2   9       66.05       67.04      3.44 o 
  -7   2   9      416.04      433.87      7.11 o 
  -6   2   9      241.99      251.80      5.88 o 
  -5   2   9      479.18      469.03     10.92 o 
  -4   2   9        2.10        0.36      1.24 o 
  -3   2   9       87.83       83.94      4.88 o 
  -2   2   9      162.27      168.93      4.89 o 
  -1   2   9        6.40        4.20      0.78 o 
   0   2   9        3.51        1.96      1.96 o 
   1   2   9      251.01      214.01      8.28 o 
   2   2   9        1.14        1.62      2.25 o 
   3   2   9        1.64        0.84      1.33 o 
   4   2   9        9.20        9.75      2.31 o 
  -8   3   9        0.35        0.18      1.37 o 
  -7   3   9        5.51        5.06      1.44 o 
  -6   3   9      154.99      151.36      7.15 o 
  -5   3   9      108.79      106.27      3.61 o 
  -4   3   9        7.55        5.70      1.21 o 
  -3   3   9       95.21       87.78      3.02 o 
  -2   3   9      483.58      489.89      8.77 o 
  -1   3   9      449.40      459.24      6.66 o 
   0   3   9      207.10      223.15      5.91 o 
   1   3   9      595.90      585.32     10.77 o 
   2   3   9      353.23      371.14     12.54 o 
   3   3   9       98.75       91.78      4.64 o 
   4   3   9      175.82      171.05      6.88 o 
  -8   4   9        0.35        0.54      1.32 o 
  -7   4   9       84.35       88.08      4.74 o 
  -6   4   9       27.87       26.06      2.88 o 
  -5   4   9      440.49      411.67      9.52 o 
  -4   4   9      253.69      250.22      7.07 o 
  -3   4   9      750.38      702.13      9.20 o 
  -2   4   9      678.70      631.45      8.52 o 
  -1   4   9      369.34      347.79      5.24 o 
   0   4   9      231.89      219.81      4.27 o 
   1   4   9       55.12       47.51      3.27 o 
   2   4   9       17.62       14.13      2.60 o 
   3   4   9        4.77        5.39      2.65 o 
   4   4   9       68.59       69.96      7.47 o 
  -8   5   9       60.91       70.86      4.72 o 
  -7   5   9      286.01      291.30      8.78 o 
  -6   5   9       46.84       45.64      3.64 o 
  -5   5   9      499.90      499.86     10.81 o 
  -4   5   9      163.51      157.51      5.68 o 
  -3   5   9      133.20      137.98      6.30 o 
  -2   5   9      155.16      151.52     10.71 o 
  -1   5   9       72.45       83.11      3.11 o 
   0   5   9      195.11      177.89      3.89 o 
   1   5   9        0.04        1.34      1.26 o 
   2   5   9      117.12      121.60      5.33 o 
   3   5   9       37.51       40.00      3.70 o 
   4   5   9        0.02       -0.75      1.39 o 
  -8   6   9       38.45       35.90      3.87 o 
  -7   6   9       76.43       80.81      4.75 o 
  -6   6   9        3.03        2.48      1.28 o 
  -5   6   9        0.25       -0.31      0.93 o 
  -4   6   9        7.59        6.51      2.74 o 
  -3   6   9      140.05      133.14      5.20 o 
  -2   6   9        0.04       -0.40      0.96 o 
  -1   6   9       21.43       19.75      1.85 o 
   0   6   9       80.08       86.13      2.78 o 
   1   6   9      242.24      227.59      6.76 o 
   2   6   9        0.12        0.76      1.21 o 
   3   6   9        1.19        0.39      1.35 o 
   4   6   9        0.92        1.30      1.84 o 
  -8   7   9        1.54        1.87      1.56 o 
  -7   7   9       44.67       53.06      4.31 o 
  -6   7   9       94.24       92.68      4.97 o 
  -5   7   9        0.38        1.06      2.33 o 
  -4   7   9        8.70        9.20      1.83 o 
  -3   7   9       19.00       18.13      3.60 o 
  -2   7   9        0.63        1.33      0.84 o 
  -1   7   9        0.99        2.09      0.99 o 
   0   7   9      105.27      120.57      3.34 o 
   1   7   9       49.75       45.71      4.00 o 
   2   7   9        0.18       -1.39      1.12 o 
   3   7   9        6.14        3.32      1.72 o 
  -7   8   9       10.22        6.91      2.08 o 
  -6   8   9       11.93        9.72      2.09 o 
  -5   8   9       33.45       28.70      3.11 o 
  -4   8   9        1.21        1.59      1.18 o 
  -3   8   9      125.41      128.66      5.35 o 
  -2   8   9      142.23      147.97      4.42 o 
  -1   8   9       90.78       86.81      3.42 o 
   0   8   9      206.36      211.94      5.34 o 
   1   8   9       98.53       95.05      3.77 o 
   2   8   9       53.90       61.20      4.05 o 
   3   8   9       34.24       36.30      3.76 o 
  -7   9   9       31.55       32.44      3.80 o 
  -6   9   9        1.44        2.81      1.71 o 
  -5   9   9       48.09       39.91      3.69 o 
  -4   9   9        2.39        2.72      1.34 o 
  -3   9   9       14.68       10.89      1.99 o 
  -2   9   9       32.20       29.02      2.31 o 
  -1   9   9       56.49       56.14      2.91 o 
   0   9   9       85.05      109.48      5.07 o 
   1   9   9        3.96        2.13      1.13 o 
   2   9   9      123.24      132.26      7.94 o 
   3   9   9        6.54        8.88      2.31 o 
  -6  10   9        9.78        6.83      2.11 o 
  -5  10   9        0.33        0.00      1.14 o 
  -4  10   9        5.99        5.29      1.58 o 
  -3  10   9      102.25      105.47      5.08 o 
  -2  10   9        0.68       -0.48      0.86 o 
  -1  10   9        5.77        1.92      1.06 o 
   0  10   9       34.08       36.94      3.39 o 
   1  10   9       14.62       15.44      1.99 o 
   2  10   9        2.17        0.93      1.18 o 
  -6  11   9        2.17        0.88      1.67 o 
  -5  11   9        2.29        2.55      1.62 o 
  -4  11   9       30.38       35.44      3.60 o 
  -3  11   9        2.64       -0.16      0.85 o 
  -2  11   9       49.53       73.67      5.55 o 
  -1  11   9        4.21       -0.11      1.00 o 
   0  11   9        0.61       -0.52      1.33 o 
   1  11   9        4.35        3.64      1.42 o 
   2  11   9        1.10        0.14      1.16 o 
  -5  12   9        3.25        5.87      3.26 o 
  -4  12   9        0.00        1.21      1.42 o 
  -3  12   9       14.90       17.03      2.13 o 
  -2  12   9       46.73       52.07      3.24 o 
  -1  12   9        0.23       -0.73      1.03 o 
   0  12   9       12.13        8.64      2.20 o 
   1  12   9        0.02        1.05      1.23 o 
  -4  13   9       16.84       12.57      2.70 o 
  -3  13   9        3.92        5.53      1.52 o 
  -2  13   9       26.18       24.41      2.57 o 
  -1  13   9       13.43       18.23      2.93 o 
   0  13   9       17.15       18.54      6.42 o 
  -8   0  10       14.35       14.90      2.49 o 
  -7   0  10      110.88      114.49      5.18 o 
  -6   0  10        0.03       -1.17      1.67 o 
  -5   0  10        1.70       -0.10      1.42 o 
  -4   0  10       27.66       32.44      3.67 o 
  -3   0  10        2.15        0.93      1.27 o 
  -2   0  10       22.19       21.75      3.04 o 
  -1   0  10     1133.20     1116.86     22.15 o 
   0   0  10       36.39       42.04      3.77 o 
   1   0  10     1323.80     1295.89     25.18 o 
   2   0  10        0.10        0.15      1.57 o 
   3   0  10      127.13      134.79      8.33 o 
   4   0  10        0.25        2.99      2.60 o 
  -8   1  10        0.79        1.10      0.97 o 
  -7   1  10      130.26      122.33      3.78 o 
  -6   1  10       58.93       60.24      2.96 o 
  -5   1  10      422.37      373.55      7.04 o 
  -4   1  10       25.00       24.49      2.34 o 
  -3   1  10      155.91      140.68      4.78 o 
  -2   1  10       38.53       38.52      2.68 o 
  -1   1  10       57.72       62.71      3.27 o 
   0   1  10      120.60      118.43      4.26 o 
   1   1  10        1.01        0.44      1.98 o 
   2   1  10        8.62        7.30      2.40 o 
   3   1  10       16.68       22.44      2.91 o 
   4   1  10        5.66        2.83      1.85 o 
  -8   2  10        2.48        4.51      2.69 o 
  -7   2  10       73.32       71.55      2.97 o 
  -6   2  10       17.53       18.53      2.00 o 
  -5   2  10       32.05       20.87      1.95 o 
  -4   2  10       44.94       49.25      2.57 o 
  -3   2  10        4.27       -0.30      0.85 o 
  -2   2  10       19.35       17.09      2.01 o 
  -1   2  10       26.94       32.50      4.65 o 
   0   2  10        8.64       10.33      1.68 o 
   1   2  10      237.61      246.94      6.81 o 
   2   2  10        0.28       -0.43      1.17 o 
   3   2  10      416.77      414.19     10.39 o 
   4   2  10       22.81       25.60      3.34 o 
  -8   3  10        8.21        9.27      2.17 o 
  -7   3  10      270.49      262.55      8.28 o 
  -6   3  10       97.29       99.09      6.37 o 
  -5   3  10      518.54      474.77     10.39 o 
  -4   3  10        0.95        1.15      0.79 o 
  -3   3  10      397.53      336.25      6.35 o 
  -2   3  10       27.60       24.56      2.28 o 
  -1   3  10      622.21      599.20     10.66 o 
   0   3  10       59.80       60.04      2.75 o 
   1   3  10      372.90      366.61      8.72 o 
   2   3  10        5.12        6.57      1.80 o 
   3   3  10       82.16       78.18      4.71 o 
  -8   4  10        0.03       -0.08      1.35 o 
  -7   4  10       48.42       47.28      3.98 o 
  -6   4  10       53.88       52.04      3.86 o 
  -5   4  10      158.20      148.20      5.76 o 
  -4   4  10       37.56       36.11      3.10 o 
  -3   4  10       54.90       53.91      3.48 o 
  -2   4  10       25.55       22.53      2.45 o 
  -1   4  10        0.29       -0.09      0.67 o 
   0   4  10       46.89       44.01      2.15 o 
   1   4  10        1.99        1.03      1.62 o 
   2   4  10        3.53        3.17      1.59 o 
   3   4  10      141.32      145.66      6.22 o 
  -8   5  10       27.55       26.55      3.42 o 
  -7   5  10        6.08        3.18      1.59 o 
  -6   5  10        0.34        1.13      1.22 o 
  -5   5  10      103.37       84.79      4.47 o 
  -4   5  10       78.67       80.59      4.33 o 
  -3   5  10      966.69      846.87     14.38 o 
  -2   5  10        5.60        7.03      2.06 o 
  -1   5  10     1005.78      910.71     16.34 o 
   0   5  10      176.88      170.69      4.73 o 
   1   5  10      301.03      274.72      7.68 o 
   2   5  10       12.16        7.17      1.97 o 
   3   5  10       45.67       39.64      5.39 o 
  -8   6  10       20.93       25.98      3.46 o 
  -7   6  10       69.37       67.59      4.64 o 
  -6   6  10        0.50       -0.73      1.18 o 
  -5   6  10      187.29      179.00      6.63 o 
  -4   6  10       15.12       18.21      3.63 o 
  -3   6  10      130.68      127.17      5.28 o 
  -2   6  10        1.16        0.62      1.06 o 
  -1   6  10        0.09        0.78      0.86 o 
   0   6  10        6.06        5.60      1.44 o 
   1   6  10      149.77      158.02      5.88 o 
   2   6  10        3.38        2.58      1.56 o 
   3   6  10      145.00      153.85      6.70 o 
  -7   7  10      220.94      221.05      8.16 o 
  -6   7  10       27.76       26.27      4.39 o 
  -5   7  10      150.20      130.98     11.93 o 
  -4   7  10        0.03       -0.66      1.10 o 
  -3   7  10        3.57        0.54      1.00 o 
  -2   7  10       32.06       32.75      3.00 o 
  -1   7  10      107.99      124.93      4.15 o 
   0   7  10       28.94       27.52      2.96 o 
   1   7  10       10.40       14.80      3.32 o 
   2   7  10        6.24        5.61      1.94 o 
   3   7  10        7.75        5.16      2.07 o 
  -7   8  10        0.65        0.61      3.36 o 
  -6   8  10       10.39       11.19      2.34 o 
  -5   8  10       47.45       47.52      3.95 o 
  -4   8  10        0.01        0.33      1.15 o 
  -3   8  10      403.36      423.20     12.57 o 
  -2   8  10        0.62        1.04      1.10 o 
  -1   8  10        7.53       10.50      1.63 o 
   0   8  10       60.14       65.53      4.09 o 
   1   8  10       29.63       33.24      2.93 o 
   2   8  10        9.84        8.47      2.18 o 
  -6   9  10        3.42        3.74      5.17 o 
  -5   9  10       35.02       28.56      3.34 o 
  -4   9  10       69.84       65.15      5.44 o 
  -3   9  10       19.62       18.09      2.66 o 
  -2   9  10       77.14       78.05      4.38 o 
  -1   9  10       11.10       10.29      1.74 o 
   0   9  10        1.67        2.44      1.81 o 
   1   9  10        7.34       11.05      2.25 o 
   2   9  10        0.03       -1.49      0.99 o 
  -6  10  10        5.71        3.90      2.11 o 
  -5  10  10        0.35        0.30      1.23 o 
  -4  10  10        0.22       -0.52      1.07 o 
  -3  10  10       27.32       26.75      3.15 o 
  -2  10  10       16.84       12.17      2.24 o 
  -1  10  10       72.76       83.96      6.22 o 
   0  10  10        0.08        0.77      1.44 o 
   1  10  10        9.04        3.53      1.90 o 
  -5  11  10       23.42       28.38      4.46 o 
  -4  11  10        0.14       -1.48      1.13 o 
  -3  11  10        0.88       -0.53      1.13 o 
  -2  11  10        7.94        8.88      1.71 o 
  -1  11  10       85.93      105.42      5.42 o 
   0  11  10        7.82        9.96      2.38 o 
   1  11  10       68.68       72.82      5.81 o 
  -4  12  10        0.47       -0.67      1.76 o 
  -3  12  10      118.45      148.54      6.65 o 
  -2  12  10        0.03       -0.82      1.36 o 
  -1  12  10       25.23       28.24      3.46 o 
   0  12  10        6.37        8.33      2.37 o 
  -8   1  11       34.86       37.25      3.00 o 
  -7   1  11      103.76      103.57      3.62 o 
  -6   1  11        0.71        0.96      1.21 o 
  -5   1  11      152.10      142.38      4.42 o 
  -4   1  11      105.05       92.53      4.15 o 
  -3   1  11      150.23      150.62      5.26 o 
  -2   1  11       19.30       16.81      2.28 o 
  -1   1  11       10.06       12.56      1.96 o 
   0   1  11       97.50       91.92      4.25 o 
   1   1  11        0.44        0.62      1.11 o 
   2   1  11        3.52        4.63      4.04 o 
   3   1  11        7.69        4.64      1.95 o 
  -8   2  11        1.60        0.47      1.39 o 
  -7   2  11       17.09       19.50      2.27 o 
  -6   2  11       90.32       75.74      4.36 o 
  -5   2  11       36.18       29.05      2.29 o 
  -4   2  11       74.75       63.92      3.18 o 
  -3   2  11      524.91      517.21     10.06 o 
  -2   2  11       71.58       65.07      3.47 o 
  -1   2  11        7.91        9.72      1.76 o 
   0   2  11       58.74       63.08      3.53 o 
   1   2  11        0.36       -1.53      1.02 o 
   2   2  11        1.33       -0.12      1.29 o 
   3   2  11       89.93       96.52      8.18 o 
  -8   3  11        0.73        0.75      3.36 o 
  -7   3  11        0.07        0.01      1.81 o 
  -6   3  11       51.02       46.39      3.76 o 
  -5   3  11       87.52       75.14      4.24 o 
  -4   3  11        0.15        0.69      1.01 o 
  -3   3  11      137.45      116.14      5.10 o 
  -2   3  11        9.40        7.63      1.58 o 
  -1   3  11      181.57      178.02      5.84 o 
   0   3  11       98.49      105.39      7.01 o 
   1   3  11       36.47       35.86      5.12 o 
   2   3  11        3.36        0.39      1.64 o 
   3   3  11        3.90        4.22      2.67 o 
  -8   4  11        1.12        1.50      1.57 o 
  -7   4  11       33.13       33.38      4.14 o 
  -6   4  11        1.56        3.16      1.42 o 
  -5   4  11       16.83       13.42      2.21 o 
  -4   4  11       15.34        9.56      1.92 o 
  -3   4  11       43.19       47.98      7.40 o 
  -2   4  11      162.11      151.07      5.73 o 
  -1   4  11      282.75      289.77      8.72 o 
   0   4  11      124.83      110.76      5.16 o 
   1   4  11      309.84      305.51      8.36 o 
   2   4  11       43.12       43.83      3.65 o 
  -7   5  11        7.80       10.12      2.23 o 
  -6   5  11        0.42        0.03      1.21 o 
  -5   5  11       57.14       67.61      4.24 o 
  -4   5  11       74.27       78.48      5.00 o 
  -3   5  11       41.48       51.67      3.64 o 
  -2   5  11       23.65       21.11      3.99 o 
  -1   5  11       16.69       18.97      2.48 o 
   0   5  11       80.75       84.91      5.51 o 
   1   5  11       43.10       35.52      4.85 o 
   2   5  11       10.89       13.24      2.57 o 
  -7   6  11       46.82       47.48      4.33 o 
  -6   6  11        9.94        9.27      2.25 o 
  -5   6  11        3.08        2.19      1.34 o 
  -4   6  11       10.88        6.08      2.08 o 
  -3   6  11      130.64      131.23      5.58 o 
  -2   6  11        0.33        0.42      1.07 o 
  -1   6  11       18.26       16.23      2.39 o 
   0   6  11        2.55        6.01      1.68 o 
   1   6  11       80.86       73.64      4.50 o 
   2   6  11        5.25        4.08      1.78 o 
  -7   7  11        0.14        0.63      1.47 o 
  -6   7  11        3.50        3.12      1.51 o 
  -5   7  11        1.77        1.13      1.28 o 
  -4   7  11       65.95       66.28      4.25 o 
  -3   7  11        0.00       -1.21      1.02 o 
  -2   7  11       22.78       26.46      3.14 o 
  -1   7  11       16.54       12.95      2.30 o 
   0   7  11        6.33        4.48      1.91 o 
   1   7  11        8.89        7.23      2.08 o 
   2   7  11       20.57       22.67      3.16 o 
  -6   8  11        8.82        8.94      2.29 o 
  -5   8  11       46.93       42.47      3.96 o 
  -4   8  11       17.54       15.04      3.26 o 
  -3   8  11       66.35       58.80      4.09 o 
  -2   8  11        3.58        3.05      1.45 o 
  -1   8  11        5.86        2.16      1.50 o 
   0   8  11        1.57        3.01      1.55 o 
   1   8  11       10.87        9.35      3.99 o 
  -6   9  11       10.09       12.50      3.82 o 
  -5   9  11        7.05        5.12      1.91 o 
  -4   9  11       25.40       35.59      3.76 o 
  -3   9  11       10.62       10.47      2.25 o 
  -2   9  11       82.46       86.03      4.81 o 
  -1   9  11       47.46       45.22      5.68 o 
   0   9  11        8.50        9.83      2.62 o 
   1   9  11       84.54       96.38      5.42 o 
  -5  10  11       31.55       26.22      3.50 o 
  -4  10  11       23.46       22.65      3.15 o 
  -3  10  11        0.32       -0.01      1.49 o 
  -2  10  11        9.87        8.41      1.99 o 
  -1  10  11       18.79       19.98      4.36 o 
   0  10  11        2.87        0.67      1.61 o 
  -4  11  11        6.78        5.34      1.96 o 
  -3  11  11        2.12        0.20      1.37 o 
  -2  11  11        9.89        9.00      2.18 o 
  -1  11  11       10.80       12.56      2.65 o 
  -7   0  12       46.67       43.87      3.83 o 
  -6   0  12       64.81       57.87      4.10 o 
  -5   0  12        7.97        7.94      2.45 o 
  -4   0  12       80.64       68.45      5.29 o 
  -3   0  12       25.73       33.76      4.12 o 
  -2   0  12        0.06        0.59      1.37 o 
  -1   0  12       74.27       85.84      6.27 o 
   0   0  12       25.56       24.20      4.16 o 
   2   0  12        4.31        3.58      2.55 o 
  -7   1  12        1.53        2.11      1.15 o 
  -6   1  12       31.44       39.65      2.81 o 
  -5   1  12        0.41        0.44      0.96 o 
  -4   1  12      155.74      130.30      5.54 o 
  -3   1  12       11.25        9.43      1.78 o 
  -2   1  12       99.28       74.28      8.28 o 
  -1   1  12        4.18        5.55      1.59 o 
   0   1  12        4.21        4.88      1.68 o 
   2   1  12        0.41        0.97      1.98 o 
  -7   2  12        1.53        0.19      1.07 o 
  -6   2  12       22.27       17.18      2.63 o 
  -5   2  12        0.41        0.14      1.02 o 
  -4   2  12        6.16        8.21      1.94 o 
  -3   2  12        0.75        1.42      1.07 o 
  -2   2  12       14.83        9.38      1.81 o 
  -1   2  12       14.35       15.70      4.14 o 
   0   2  12       72.21       70.18      4.32 o 
   1   2  12       14.70       14.36      3.48 o 
   2   2  12       19.38       17.44      2.81 o 
  -7   3  12        0.00        1.72      1.42 o 
  -6   3  12       59.78       75.64      4.57 o 
  -5   3  12        0.02       -0.92      0.95 o 
  -4   3  12        0.46        2.39      1.76 o 
  -3   3  12        0.36        0.92      1.89 o 
  -2   3  12        3.65        8.08      2.45 o 
  -1   3  12        0.04        0.69      1.62 o 
   0   3  12        2.03        3.39      1.38 o 
   1   3  12       30.87       27.78      4.21 o 
   2   3  12       94.25       97.37      5.23 o 
  -7   4  12       67.23       76.29      4.92 o 
  -6   4  12        1.35        1.19      1.86 o 
  -5   4  12        4.29        4.50      1.70 o 
  -4   4  12       24.06       23.93      2.99 o 
  -3   4  12       35.08       34.95      3.25 o 
  -2   4  12       32.11       50.88      3.79 o 
  -1   4  12       69.35       84.36      6.76 o 
   0   4  12       16.61       24.06      4.41 o 
   1   4  12        8.44        6.88      1.94 o 
  -7   5  12        0.05        0.47      1.42 o 
  -6   5  12        1.63        2.76      3.70 o 
  -5   5  12        0.97        0.61      1.28 o 
  -4   5  12       45.07       33.93      3.34 o 
  -3   5  12        1.70        0.63      1.13 o 
  -2   5  12        0.60        0.10      1.13 o 
  -1   5  12        1.16        0.47      1.07 o 
   0   5  12       20.86       21.71      4.21 o 
   1   5  12        3.19        2.33      3.31 o 
  -6   6  12       19.09       23.65      4.07 o 
  -5   6  12       21.55       22.37      4.12 o 
  -4   6  12       56.77       62.93      4.29 o 
  -3   6  12       27.44       25.17      3.06 o 
  -2   6  12       16.34       20.06      2.72 o 
  -1   6  12       14.25       14.28      2.39 o 
   0   6  12       19.16       19.79      4.26 o 
   1   6  12        3.08        3.55      1.87 o 
  -6   7  12       90.35      103.04      5.72 o 
  -5   7  12        0.12        0.96      1.45 o 
  -4   7  12        0.27       -0.99      1.32 o 
  -3   7  12        1.35        1.54      1.30 o 
  -2   7  12        5.13        4.45      1.67 o 
  -1   7  12        0.17       -0.54      1.81 o 
   0   7  12        0.79        3.58      2.60 o 
  -5   8  12        5.67        4.98      1.92 o 
  -4   8  12       12.75       17.57      3.45 o 
  -3   8  12       42.76       40.87      3.89 o 
  -2   8  12        0.54        0.25      1.23 o 
  -1   8  12        8.01        7.45      3.18 o 
   0   8  12        2.11        1.62      2.30 o 
  -5   9  12        5.19        5.58      2.04 o 
  -4   9  12       70.69      103.34      5.65 o 
  -3   9  12        4.43        5.33      1.88 o 
  -2   9  12       35.51       45.57      4.08 o 
  -1   9  12        5.30        4.61      2.84 o 
  -3  10  12        0.57        0.05      1.42 o 
  -7   1  13       17.32       17.19      2.46 o 
  -6   1  13       44.20       36.03      3.58 o 
  -5   1  13       20.69       24.61      3.08 o 
  -4   1  13        0.02       -0.46      1.00 o 
  -3   1  13       17.08       23.20      2.68 o 
  -2   1  13       39.33       45.62      3.59 o 
  -1   1  13       12.68       16.08      2.84 o 
   0   1  13       65.10       82.28      4.95 o 
  -6   2  13        1.25       -1.48      1.40 o 
  -5   2  13        1.99        3.87      1.60 o 
  -4   2  13        3.10        3.46      1.53 o 
  -3   2  13        2.97        3.87      2.20 o 
  -2   2  13        1.56        4.80      2.35 o 
  -1   2  13       91.47      115.25      5.48 o 
   0   2  13        3.57        2.42      1.86 o 
  -6   3  13        1.57        2.91      1.64 o 
  -5   3  13       41.42       49.15      4.05 o 
  -4   3  13       63.41       64.59      4.26 o 
  -3   3  13       13.24       15.51      2.52 o 
  -2   3  13        0.01       -0.09      1.15 o 
  -1   3  13        3.96        2.69      2.16 o 
   0   3  13       13.02       19.26      4.26 o 
  -6   4  13        1.58        1.58      1.64 o 
  -5   4  13       26.31       22.96      3.82 o 
  -4   4  13        0.75       -0.05      1.07 o 
  -3   4  13       14.57       15.87      2.57 o 
  -2   4  13        0.61        0.37      1.30 o 
  -1   4  13        8.04        6.47      3.53 o 
   0   4  13        0.75        0.34      2.06 o 
  -6   5  13        2.95        0.50      1.64 o 
  -5   5  13       10.29        6.91      2.01 o 
  -4   5  13       10.37        5.11      1.91 o 
  -3   5  13       14.46       10.45      2.27 o 
  -2   5  13        4.46        4.96      1.80 o 
  -1   5  13        4.64        4.10      1.75 o 
   0   5  13       18.48       19.16      4.61 o 
  -5   6  13        2.98        2.54      2.43 o 
  -4   6  13        3.83        4.04      1.70 o 
  -3   6  13       36.06       38.04      5.98 o 
  -2   6  13        1.24        3.14      1.57 o 
  -1   6  13        8.04        7.45      2.99 o 
  -5   7  13       38.78       45.45      4.40 o 
  -4   7  13        5.48        7.34      2.09 o 
  -3   7  13       59.70       62.53      4.60 o 
  -2   7  13       20.49       24.30      3.18 o 
  -3   8  13        5.20        5.04      2.09 o 
  -5   0  14       20.57       17.15      3.72 o 
  -4   0  14        0.00        0.93      1.96 o 
  -3   0  14       16.68       16.41      3.67 o 
  -2   0  14        3.31        2.69      2.40 o 
  -1   0  14      126.82      158.80      9.55 o 
  -5   1  14        0.19        0.17      1.26 o 
  -4   1  14        2.57        1.13      2.06 o 
  -3   1  14        2.95        4.12      2.45 o 
  -2   1  14       22.36       26.56      4.65 o 
  -1   1  14        0.48        1.94      1.60 o 
  -5   2  14        8.63       10.82      8.50 o 
  -4   2  14        3.30        3.56      1.75 o 
  -3   2  14       52.95       68.69      6.37 o 
  -2   2  14        0.00        0.49      1.96 o 
  -1   2  14      106.48      135.91      9.02 o 
  -5   3  14       16.34       16.36      2.84 o 
  -4   3  14        0.01       -0.89      1.28 o 
  -3   3  14       59.57       64.56      4.71 o 
  -2   3  14       16.58       19.60      3.08 o 
  -4   4  14        0.81        1.38      2.82 o 
  -3   4  14       76.60       89.20      8.75 o 
  -2   4  14        0.83        1.70      1.60 o 
                                                 
